# Supplementary material for: What’s in a Name? Sound Symbolism and Gender in First Names
Source: PLoS One. 2015 May 27;10(5):e0126809. doi: 10.1371/journal.pone.0126809 (PMC4446333; doi:10.1371/journal.pone.0126809)
Supplement: S1 Dataset — (XLSX) [file pone.0126809.s002.xlsx]

## Sheet: ANS_R.txt
Subject	PPTGender_1=Male	Image	Name	NameLength	NameFreq	Gender_1=Male	RoundSharp_1=Sharp	RT	ACC	ChoseRound
902	1	2RS.bmp	Aki	3	1	1	1	1831	1	0
902	1	12RS.bmp	Ekta	4	1	2	1	1856	1	0
902	1	13SR.bmp	Etta	4	2	2	1	1909	1	0
902	1	20RS.bmp	Kai	3	61	1	1	1637	0	1
902	1	3SR.bmp	Kate	4	44	2	1	1357	0	1
902	1	4RS.bmp	Katia	5	2	2	1	1868	0	1
902	1	17SR.bmp	Leo	3	46	1	2	1530	0	0
902	1	14RS.bmp	Leonna	6	1	2	2	1316	1	1
902	1	8RS.bmp	Luana	5	2	2	2	1799	1	1
902	1	18RS.bmp	Manolo	6	2	1	2	2122	0	0
902	1	5SR.bmp	Menno	5	2	1	2	1542	1	1
902	1	16RS.bmp	Milano	6	1	1	2	2556	0	0
902	1	19SR.bmp	Milo	4	21	1	2	1492	1	1
902	1	9SR.bmp	Molly	5	43	2	2	1272	1	1
902	1	1SR.bmp	Mona	4	5	2	2	1181	1	1
902	1	7SR.bmp	Noelle	6	10	2	2	1117	1	1
902	1	11SR.bmp	Tae	3	1	1	1	1744	0	1
902	1	10RS.bmp	Tate	4	23	1	1	1315	0	1
902	1	15SR.bmp	Teak	4	1	1	1	1203	1	0
902	1	6RS.bmp	Tia	3	11	2	1	1317	0	1
906	2	12RS.bmp	Aki	3	1	1	1	1478	1	0
906	2	18RS.bmp	Ekta	4	1	2	1	1682	1	0
906	2	20RS.bmp	Etta	4	2	2	1	1512	1	0
906	2	4RS.bmp	Kai	3	61	1	1	1871	0	1
906	2	10RS.bmp	Kate	4	44	2	1	1583	1	0
906	2	15SR.bmp	Katia	5	2	2	1	1592	0	1
906	2	14RS.bmp	Leo	3	46	1	2	880	1	1
906	2	2RS.bmp	Leonna	6	1	2	2	1380	1	1
906	2	6RS.bmp	Luana	5	2	2	2	1584	1	1
906	2	9SR.bmp	Manolo	6	2	1	2	998	1	1
906	2	3SR.bmp	Menno	5	2	1	2	2715	0	0
906	2	17SR.bmp	Milano	6	1	1	2	1535	1	1
906	2	5SR.bmp	Milo	4	21	1	2	1207	1	1
906	2	8RS.bmp	Molly	5	43	2	2	1275	1	1
906	2	7SR.bmp	Mona	4	5	2	2	1552	1	1
906	2	11SR.bmp	Noelle	6	10	2	2	1374	1	1
906	2	16RS.bmp	Tae	3	1	1	1	1326	1	0
906	2	19SR.bmp	Tate	4	23	1	1	2245	1	0
906	2	13SR.bmp	Teak	4	1	1	1	2207	1	0
906	2	1SR.bmp	Tia	3	11	2	1	2264	1	0
908	2	12RS.bmp	Aki	3	1	1	1	905	1	0
908	2	15SR.bmp	Ekta	4	1	2	1	1836	0	1
908	2	16RS.bmp	Etta	4	2	2	1	830	1	0
908	2	13SR.bmp	Kai	3	61	1	1	872	0	1
908	2	20RS.bmp	Kate	4	44	2	1	1139	1	0
908	2	17SR.bmp	Katia	5	2	2	1	1817	0	1
908	2	1SR.bmp	Leo	3	46	1	2	1143	1	1
908	2	9SR.bmp	Leonna	6	1	2	2	896	1	1
908	2	2RS.bmp	Luana	5	2	2	2	1291	1	1
908	2	5SR.bmp	Manolo	6	2	1	2	969	1	1
908	2	6RS.bmp	Menno	5	2	1	2	1328	1	1
908	2	14RS.bmp	Milano	6	1	1	2	1680	1	1
908	2	4RS.bmp	Milo	4	21	1	2	1125	1	1
908	2	19SR.bmp	Molly	5	43	2	2	1514	0	0
908	2	11SR.bmp	Mona	4	5	2	2	1028	1	1
908	2	3SR.bmp	Noelle	6	10	2	2	1456	1	1
908	2	7SR.bmp	Tae	3	1	1	1	1867	0	1
908	2	8RS.bmp	Tate	4	23	1	1	2137	0	1
908	2	10RS.bmp	Teak	4	1	1	1	1268	1	0
908	2	18RS.bmp	Tia	3	11	2	1	1640	0	1
910	2	8RS.bmp	Aki	3	1	1	1	2001	1	0
910	2	17SR.bmp	Ekta	4	1	2	1	3804	1	0
910	2	5SR.bmp	Etta	4	2	2	1	2406	0	1
910	2	18RS.bmp	Kai	3	61	1	1	2772	1	0
910	2	15SR.bmp	Kate	4	44	2	1	2501	1	0
910	2	3SR.bmp	Katia	5	2	2	1	3217	1	0
910	2	14RS.bmp	Leo	3	46	1	2	2459	0	0
910	2	4RS.bmp	Leonna	6	1	2	2	3570	0	0
910	2	9SR.bmp	Luana	5	2	2	2	3250	1	1
910	2	11SR.bmp	Manolo	6	2	1	2	3467	0	0
910	2	13SR.bmp	Menno	5	2	1	2	3167	0	0
910	2	20RS.bmp	Milano	6	1	1	2	7425	0	0
910	2	2RS.bmp	Milo	4	21	1	2	1649	1	1
910	2	19SR.bmp	Molly	5	43	2	2	1832	1	1
910	2	6RS.bmp	Mona	4	5	2	2	1724	0	0
910	2	1SR.bmp	Noelle	6	10	2	2	1750	0	0
910	2	12RS.bmp	Tae	3	1	1	1	4674	1	0
910	2	7SR.bmp	Tate	4	23	1	1	2614	0	1
910	2	16RS.bmp	Teak	4	1	1	1	3938	1	0
910	2	10RS.bmp	Tia	3	11	2	1	2048	0	1
912	2	7SR.bmp	Aki	3	1	1	1	1149	0	1
912	2	17SR.bmp	Ekta	4	1	2	1	2021	0	1
912	2	15SR.bmp	Etta	4	2	2	1	1593	0	1
912	2	1SR.bmp	Kai	3	61	1	1	1253	1	0
912	2	19SR.bmp	Kate	4	44	2	1	1794	0	1
912	2	14RS.bmp	Katia	5	2	2	1	1444	0	1
912	2	18RS.bmp	Leo	3	46	1	2	1370	0	0
912	2	12RS.bmp	Leonna	6	1	2	2	1363	1	1
912	2	11SR.bmp	Luana	5	2	2	2	1310	1	1
912	2	8RS.bmp	Manolo	6	2	1	2	1352	1	1
912	2	9SR.bmp	Menno	5	2	1	2	1359	0	0
912	2	13SR.bmp	Milano	6	1	1	2	1526	0	0
912	2	16RS.bmp	Milo	4	21	1	2	1497	0	0
912	2	2RS.bmp	Molly	5	43	2	2	1597	0	0
912	2	6RS.bmp	Mona	4	5	2	2	1421	1	1
912	2	4RS.bmp	Noelle	6	10	2	2	1322	0	0
912	2	3SR.bmp	Tae	3	1	1	1	1462	0	1
912	2	20RS.bmp	Tate	4	23	1	1	1055	0	1
912	2	10RS.bmp	Teak	4	1	1	1	2231	0	1
912	2	5SR.bmp	Tia	3	11	2	1	949	0	1
920	2	16RS.bmp	Aki	3	1	1	1	1667	0	1
920	2	13SR.bmp	Ekta	4	1	2	1	1922	1	0
920	2	1SR.bmp	Etta	4	2	2	1	1170	0	1
920	2	19SR.bmp	Kai	3	61	1	1	1737	0	1
920	2	2RS.bmp	Kate	4	44	2	1	1244	0	1
920	2	11SR.bmp	Katia	5	2	2	1	1239	1	0
920	2	4RS.bmp	Leo	3	46	1	2	1490	1	1
920	2	18RS.bmp	Leonna	6	1	2	2	1660	1	1
920	2	6RS.bmp	Luana	5	2	2	2	1187	1	1
920	2	15SR.bmp	Manolo	6	2	1	2	1579	0	0
920	2	12RS.bmp	Menno	5	2	1	2	1372	1	1
920	2	7SR.bmp	Milano	6	1	1	2	1737	1	1
920	2	20RS.bmp	Milo	4	21	1	2	1251	1	1
920	2	8RS.bmp	Molly	5	43	2	2	1741	0	0
920	2	9SR.bmp	Mona	4	5	2	2	1896	1	1
920	2	10RS.bmp	Noelle	6	10	2	2	1296	1	1
920	2	14RS.bmp	Tae	3	1	1	1	1448	1	0
920	2	17SR.bmp	Tate	4	23	1	1	1475	0	1
920	2	5SR.bmp	Teak	4	1	1	1	1107	1	0
920	2	3SR.bmp	Tia	3	11	2	1	1636	1	0
922	2	12RS.bmp	Aki	3	1	1	1	1226	1	0
922	2	7SR.bmp	Ekta	4	1	2	1	1735	1	0
922	2	6RS.bmp	Etta	4	2	2	1	2337	0	1
922	2	10RS.bmp	Kai	3	61	1	1	1039	1	0
922	2	8RS.bmp	Kate	4	44	2	1	1573	0	1
922	2	3SR.bmp	Katia	5	2	2	1	1103	0	1
922	2	4RS.bmp	Leo	3	46	1	2	1540	1	1
922	2	14RS.bmp	Leonna	6	1	2	2	1764	1	1
922	2	1SR.bmp	Luana	5	2	2	2	1229	1	1
922	2	20RS.bmp	Manolo	6	2	1	2	1119	0	0
922	2	18RS.bmp	Menno	5	2	1	2	1453	1	1
922	2	9SR.bmp	Milano	6	1	1	2	1374	1	1
922	2	17SR.bmp	Milo	4	21	1	2	1256	1	1
922	2	19SR.bmp	Molly	5	43	2	2	1160	1	1
922	2	11SR.bmp	Mona	4	5	2	2	1590	1	1
922	2	2RS.bmp	Noelle	6	10	2	2	1479	1	1
922	2	16RS.bmp	Tae	3	1	1	1	934	1	0
922	2	13SR.bmp	Tate	4	23	1	1	1834	1	0
922	2	5SR.bmp	Teak	4	1	1	1	889	1	0
922	2	15SR.bmp	Tia	3	11	2	1	1427	0	1
924	2	13SR.bmp	Aki	3	1	1	1	3200	1	0
924	2	15SR.bmp	Ekta	4	1	2	1	4628	1	0
924	2	6RS.bmp	Etta	4	2	2	1	2142	0	1
924	2	10RS.bmp	Kai	3	61	1	1	3392	0	1
924	2	20RS.bmp	Kate	4	44	2	1	3157	1	0
924	2	5SR.bmp	Katia	5	2	2	1	2594	1	0
924	2	12RS.bmp	Leo	3	46	1	2	3856	1	1
924	2	7SR.bmp	Leonna	6	1	2	2	2141	1	1
924	2	8RS.bmp	Luana	5	2	2	2	2270	1	1
924	2	16RS.bmp	Manolo	6	2	1	2	5060	0	0
924	2	9SR.bmp	Menno	5	2	1	2	3061	1	1
924	2	1SR.bmp	Milano	6	1	1	2	3021	1	1
924	2	19SR.bmp	Milo	4	21	1	2	3681	1	1
924	2	3SR.bmp	Molly	5	43	2	2	2628	1	1
924	2	11SR.bmp	Mona	4	5	2	2	1524	1	1
924	2	18RS.bmp	Noelle	6	10	2	2	5063	1	1
924	2	17SR.bmp	Tae	3	1	1	1	3823	0	1
924	2	4RS.bmp	Tate	4	23	1	1	2347	1	0
924	2	14RS.bmp	Teak	4	1	1	1	2032	1	0
924	2	2RS.bmp	Tia	3	11	2	1	2144	0	1
926	1	15SR.bmp	Aki	3	1	1	1	2632	1	0
926	1	6RS.bmp	Ekta	4	1	2	1	2027	0	1
926	1	16RS.bmp	Etta	4	2	2	1	4571	0	1
926	1	17SR.bmp	Kai	3	61	1	1	3093	0	1
926	1	9SR.bmp	Kate	4	44	2	1	2674	0	1
926	1	4RS.bmp	Katia	5	2	2	1	4044	0	1
926	1	8RS.bmp	Leo	3	46	1	2	3311	0	0
926	1	5SR.bmp	Leonna	6	1	2	2	3241	1	1
926	1	18RS.bmp	Luana	5	2	2	2	3649	1	1
926	1	20RS.bmp	Manolo	6	2	1	2	7622	1	1
926	1	10RS.bmp	Menno	5	2	1	2	1991	1	1
926	1	14RS.bmp	Milano	6	1	1	2	2733	1	1
926	1	13SR.bmp	Milo	4	21	1	2	3805	0	0
926	1	1SR.bmp	Molly	5	43	2	2	2434	1	1
926	1	7SR.bmp	Mona	4	5	2	2	6867	1	1
926	1	2RS.bmp	Noelle	6	10	2	2	7542	0	0
926	1	19SR.bmp	Tae	3	1	1	1	2487	1	0
926	1	12RS.bmp	Tate	4	23	1	1	2034	0	1
926	1	11SR.bmp	Teak	4	1	1	1	4468	0	1
926	1	3SR.bmp	Tia	3	11	2	1	2697	0	1
928	1	11SR.bmp	Aki	3	1	1	1	1178	1	0
928	1	6RS.bmp	Ekta	4	1	2	1	1152	1	0
928	1	5SR.bmp	Etta	4	2	2	1	1509	1	0
928	1	2RS.bmp	Kai	3	61	1	1	3014	0	1
928	1	20RS.bmp	Kate	4	44	2	1	1455	1	0
928	1	4RS.bmp	Katia	5	2	2	1	2986	1	0
928	1	8RS.bmp	Leo	3	46	1	2	1119	1	1
928	1	10RS.bmp	Leonna	6	1	2	2	2045	1	1
928	1	3SR.bmp	Luana	5	2	2	2	1494	1	1
928	1	12RS.bmp	Manolo	6	2	1	2	1551	1	1
928	1	15SR.bmp	Menno	5	2	1	2	1591	1	1
928	1	16RS.bmp	Milano	6	1	1	2	1356	1	1
928	1	17SR.bmp	Milo	4	21	1	2	1418	1	1
928	1	13SR.bmp	Molly	5	43	2	2	1715	1	1
928	1	9SR.bmp	Mona	4	5	2	2	1792	1	1
928	1	14RS.bmp	Noelle	6	10	2	2	2018	1	1
928	1	7SR.bmp	Tae	3	1	1	1	2522	1	0
928	1	19SR.bmp	Tate	4	23	1	1	1499	1	0
928	1	1SR.bmp	Teak	4	1	1	1	1467	1	0
928	1	18RS.bmp	Tia	3	11	2	1	2149	0	1
930	2	11SR.bmp	Aki	3	1	1	1	1285	1	0
930	2	5SR.bmp	Ekta	4	1	2	1	1177	0	1
930	2	17SR.bmp	Etta	4	2	2	1	4026	1	0
930	2	4RS.bmp	Kai	3	61	1	1	4380	0	1
930	2	9SR.bmp	Kate	4	44	2	1	2599	0	1
930	2	3SR.bmp	Katia	5	2	2	1	2087	1	0
930	2	16RS.bmp	Leo	3	46	1	2	3183	1	1
930	2	10RS.bmp	Leonna	6	1	2	2	1288	1	1
930	2	1SR.bmp	Luana	5	2	2	2	1793	1	1
930	2	19SR.bmp	Manolo	6	2	1	2	6048	1	1
930	2	14RS.bmp	Menno	5	2	1	2	2444	0	0
930	2	15SR.bmp	Milano	6	1	1	2	2040	0	0
930	2	6RS.bmp	Milo	4	21	1	2	2767	0	0
930	2	18RS.bmp	Molly	5	43	2	2	1770	1	1
930	2	20RS.bmp	Mona	4	5	2	2	1557	1	1
930	2	13SR.bmp	Noelle	6	10	2	2	1640	0	0
930	2	2RS.bmp	Tae	3	1	1	1	1071	0	1
930	2	7SR.bmp	Tate	4	23	1	1	867	0	1
930	2	8RS.bmp	Teak	4	1	1	1	1085	1	0
930	2	12RS.bmp	Tia	3	11	2	1	1719	0	1
931	2	2RS.bmp	Aki	3	1	1	1	3617	1	0
931	2	10RS.bmp	Ekta	4	1	2	1	4610	0	1
931	2	19SR.bmp	Etta	4	2	2	1	5161	1	0
931	2	13SR.bmp	Kai	3	61	1	1	3582	1	0
931	2	5SR.bmp	Kate	4	44	2	1	2863	0	1
931	2	16RS.bmp	Katia	5	2	2	1	5274	0	1
931	2	4RS.bmp	Leo	3	46	1	2	7622	0	0
931	2	7SR.bmp	Leonna	6	1	2	2	6109	1	1
931	2	9SR.bmp	Luana	5	2	2	2	2273	1	1
931	2	12RS.bmp	Manolo	6	2	1	2	2825	1	1
931	2	1SR.bmp	Menno	5	2	1	2	4697	1	1
931	2	14RS.bmp	Milano	6	1	1	2	2066	1	1
931	2	8RS.bmp	Milo	4	21	1	2	19194	0	0
931	2	6RS.bmp	Molly	5	43	2	2	2048	1	1
931	2	20RS.bmp	Mona	4	5	2	2	2818	1	1
931	2	17SR.bmp	Noelle	6	10	2	2	6085	0	0
931	2	3SR.bmp	Tae	3	1	1	1	2708	1	0
931	2	11SR.bmp	Tate	4	23	1	1	3592	1	0
931	2	18RS.bmp	Teak	4	1	1	1	3507	1	0
931	2	15SR.bmp	Tia	3	11	2	1	1371	1	0
933	2	19SR.bmp	Aki	3	1	1	1	1079	1	0
933	2	11SR.bmp	Ekta	4	1	2	1	2068	0	1
933	2	20RS.bmp	Etta	4	2	2	1	1184	0	1
933	2	8RS.bmp	Kai	3	61	1	1	1490	1	0
933	2	9SR.bmp	Kate	4	44	2	1	1351	0	1
933	2	10RS.bmp	Katia	5	2	2	1	975	1	0
933	2	7SR.bmp	Leo	3	46	1	2	1172	0	0
933	2	15SR.bmp	Leonna	6	1	2	2	2426	1	1
933	2	5SR.bmp	Luana	5	2	2	2	1172	1	1
933	2	12RS.bmp	Manolo	6	2	1	2	3152	0	0
933	2	17SR.bmp	Menno	5	2	1	2	2123	0	0
933	2	13SR.bmp	Milano	6	1	1	2	1281	0	0
933	2	14RS.bmp	Milo	4	21	1	2	1496	0	0
933	2	16RS.bmp	Molly	5	43	2	2	1126	1	1
933	2	1SR.bmp	Mona	4	5	2	2	1165	1	1
933	2	6RS.bmp	Noelle	6	10	2	2	1472	1	1
933	2	3SR.bmp	Tae	3	1	1	1	1175	0	1
933	2	18RS.bmp	Tate	4	23	1	1	1541	1	0
933	2	4RS.bmp	Teak	4	1	1	1	1290	1	0
933	2	2RS.bmp	Tia	3	11	2	1	1370	0	1
935	1	14RS.bmp	Aki	3	1	1	1	2343	1	0
935	1	17SR.bmp	Ekta	4	1	2	1	2820	1	0
935	1	10RS.bmp	Etta	4	2	2	1	7050	0	1
935	1	3SR.bmp	Kai	3	61	1	1	3353	1	0
935	1	2RS.bmp	Kate	4	44	2	1	4661	0	1
935	1	1SR.bmp	Katia	5	2	2	1	9409	0	1
935	1	15SR.bmp	Leo	3	46	1	2	3315	1	1
935	1	4RS.bmp	Leonna	6	1	2	2	7193	0	0
935	1	19SR.bmp	Luana	5	2	2	2	8221	0	0
935	1	7SR.bmp	Manolo	6	2	1	2	2695	1	1
935	1	13SR.bmp	Menno	5	2	1	2	3855	0	0
935	1	20RS.bmp	Milano	6	1	1	2	2492	1	1
935	1	11SR.bmp	Milo	4	21	1	2	3572	0	0
935	1	16RS.bmp	Molly	5	43	2	2	3490	0	0
935	1	5SR.bmp	Mona	4	5	2	2	4717	1	1
935	1	8RS.bmp	Noelle	6	10	2	2	3652	1	1
935	1	9SR.bmp	Tae	3	1	1	1	8546	0	1
935	1	12RS.bmp	Tate	4	23	1	1	3691	1	0
935	1	6RS.bmp	Teak	4	1	1	1	3928	1	0
935	1	18RS.bmp	Tia	3	11	2	1	4982	0	1
938	2	15RS.bmp	Aki	3	1	1	1	2825	1	0
938	2	5RS.bmp	Ekta	4	1	2	1	3606	1	0
938	2	18SR.bmp	Etta	4	2	2	1	2985	1	0
938	2	14SR.bmp	Kai	3	61	1	1	3589	0	1
938	2	19RS.bmp	Kate	4	44	2	1	4516	0	1
938	2	13RS.bmp	Katia	5	2	2	1	4609	1	0
938	2	7RS.bmp	Leo	3	46	1	2	3750	0	0
938	2	2SR.bmp	Leonna	6	1	2	2	7375	1	1
938	2	12SR.bmp	Luana	5	2	2	2	5198	1	1
938	2	17RS.bmp	Manolo	6	2	1	2	5050	1	1
938	2	6SR.bmp	Menno	5	2	1	2	3278	1	1
938	2	4SR.bmp	Milano	6	1	1	2	2705	1	1
938	2	1RS.bmp	Milo	4	21	1	2	2481	1	1
938	2	20SR.bmp	Molly	5	43	2	2	3533	1	1
938	2	9RS.bmp	Mona	4	5	2	2	2533	1	1
938	2	3RS.bmp	Noelle	6	10	2	2	2999	1	1
938	2	16SR.bmp	Tae	3	1	1	1	4603	1	0
938	2	10SR.bmp	Tate	4	23	1	1	2606	1	0
938	2	11RS.bmp	Teak	4	1	1	1	2367	1	0
938	2	8SR.bmp	Tia	3	11	2	1	3302	0	1
939	2	17RS.bmp	Aki	3	1	1	1	2804	1	0
939	2	18SR.bmp	Ekta	4	1	2	1	3209	1	0
939	2	5RS.bmp	Etta	4	2	2	1	5768	0	1
939	2	9RS.bmp	Kai	3	61	1	1	2536	1	0
939	2	16SR.bmp	Kate	4	44	2	1	2539	1	0
939	2	11RS.bmp	Katia	5	2	2	1	4241	1	0
939	2	15RS.bmp	Leo	3	46	1	2	3570	1	1
939	2	1RS.bmp	Leonna	6	1	2	2	2673	1	1
939	2	19RS.bmp	Luana	5	2	2	2	3688	1	1
939	2	20SR.bmp	Manolo	6	2	1	2	3407	1	1
939	2	2SR.bmp	Menno	5	2	1	2	3442	1	1
939	2	7RS.bmp	Milano	6	1	1	2	3510	1	1
939	2	10SR.bmp	Milo	4	21	1	2	4412	1	1
939	2	14SR.bmp	Molly	5	43	2	2	6242	1	1
939	2	6SR.bmp	Mona	4	5	2	2	6742	1	1
939	2	13RS.bmp	Noelle	6	10	2	2	4461	1	1
939	2	8SR.bmp	Tae	3	1	1	1	2502	1	0
939	2	4SR.bmp	Tate	4	23	1	1	7173	0	1
939	2	12SR.bmp	Teak	4	1	1	1	1979	1	0
939	2	3RS.bmp	Tia	3	11	2	1	8610	0	1
940	2	18SR.bmp	Aki	3	1	1	1	2162	1	0
940	2	4SR.bmp	Ekta	4	1	2	1	2114	1	0
940	2	8SR.bmp	Etta	4	2	2	1	2047	1	0
940	2	15RS.bmp	Kai	3	61	1	1	1631	1	0
940	2	9RS.bmp	Kate	4	44	2	1	1599	1	0
940	2	12SR.bmp	Katia	5	2	2	1	1575	0	1
940	2	20SR.bmp	Leo	3	46	1	2	2303	1	1
940	2	11RS.bmp	Leonna	6	1	2	2	1944	1	1
940	2	19RS.bmp	Luana	5	2	2	2	3420	0	0
940	2	5RS.bmp	Manolo	6	2	1	2	1882	1	1
940	2	14SR.bmp	Menno	5	2	1	2	2081	0	0
940	2	10SR.bmp	Milano	6	1	1	2	1727	0	0
940	2	13RS.bmp	Milo	4	21	1	2	1579	0	0
940	2	3RS.bmp	Molly	5	43	2	2	1579	0	0
940	2	2SR.bmp	Mona	4	5	2	2	2037	1	1
940	2	16SR.bmp	Noelle	6	10	2	2	1753	1	1
940	2	1RS.bmp	Tae	3	1	1	1	2192	1	0
940	2	17RS.bmp	Tate	4	23	1	1	2157	0	1
940	2	6SR.bmp	Teak	4	1	1	1	1419	1	0
940	2	7RS.bmp	Tia	3	11	2	1	3613	1	0
941	2	4SR.bmp	Aki	3	1	1	1	3436	1	0
941	2	9RS.bmp	Ekta	4	1	2	1	4934	1	0
941	2	10SR.bmp	Etta	4	2	2	1	1610	0	1
941	2	18SR.bmp	Kai	3	61	1	1	3004	1	0
941	2	12SR.bmp	Kate	4	44	2	1	1128	0	1
941	2	14SR.bmp	Katia	5	2	2	1	2628	0	1
941	2	3RS.bmp	Leo	3	46	1	2	2118	0	0
941	2	5RS.bmp	Leonna	6	1	2	2	1407	1	1
941	2	19RS.bmp	Luana	5	2	2	2	1592	1	1
941	2	2SR.bmp	Manolo	6	2	1	2	4007	0	0
941	2	15RS.bmp	Menno	5	2	1	2	5876	0	0
941	2	20SR.bmp	Milano	6	1	1	2	3893	0	0
941	2	8SR.bmp	Milo	4	21	1	2	1721	1	1
941	2	17RS.bmp	Molly	5	43	2	2	1276	1	1
941	2	7RS.bmp	Mona	4	5	2	2	1477	1	1
941	2	6SR.bmp	Noelle	6	10	2	2	1391	1	1
941	2	13RS.bmp	Tae	3	1	1	1	1688	0	1
941	2	11RS.bmp	Tate	4	23	1	1	1700	0	1
941	2	16SR.bmp	Teak	4	1	1	1	1837	1	0
941	2	1RS.bmp	Tia	3	11	2	1	2476	1	0
942	2	7RS.bmp	Aki	3	1	1	1	1378	1	0
942	2	9RS.bmp	Ekta	4	1	2	1	2614	1	0
942	2	2SR.bmp	Etta	4	2	2	1	1607	0	1
942	2	4SR.bmp	Kai	3	61	1	1	2655	0	1
942	2	1RS.bmp	Kate	4	44	2	1	2323	0	1
942	2	13RS.bmp	Katia	5	2	2	1	1690	0	1
942	2	19RS.bmp	Leo	3	46	1	2	1744	1	1
942	2	17RS.bmp	Leonna	6	1	2	2	3854	1	1
942	2	11RS.bmp	Luana	5	2	2	2	1466	1	1
942	2	12SR.bmp	Manolo	6	2	1	2	3573	1	1
942	2	18SR.bmp	Menno	5	2	1	2	1373	1	1
942	2	3RS.bmp	Milano	6	1	1	2	2000	1	1
942	2	5RS.bmp	Milo	4	21	1	2	2983	1	1
942	2	10SR.bmp	Molly	5	43	2	2	1907	1	1
942	2	16SR.bmp	Mona	4	5	2	2	2955	1	1
942	2	8SR.bmp	Noelle	6	10	2	2	1723	1	1
942	2	20SR.bmp	Tae	3	1	1	1	2476	0	1
942	2	14SR.bmp	Tate	4	23	1	1	2915	0	1
942	2	15RS.bmp	Teak	4	1	1	1	6595	1	0
942	2	6SR.bmp	Tia	3	11	2	1	1473	0	1
943	2	5RS.bmp	Aki	3	1	1	1	4280	1	0
943	2	18SR.bmp	Ekta	4	1	2	1	2514	1	0
943	2	13RS.bmp	Etta	4	2	2	1	2511	1	0
943	2	3RS.bmp	Kai	3	61	1	1	3441	1	0
943	2	19RS.bmp	Kate	4	44	2	1	1904	1	0
943	2	11RS.bmp	Katia	5	2	2	1	2182	1	0
943	2	8SR.bmp	Leo	3	46	1	2	2074	0	0
943	2	10SR.bmp	Leonna	6	1	2	2	3008	1	1
943	2	16SR.bmp	Luana	5	2	2	2	2185	1	1
943	2	4SR.bmp	Manolo	6	2	1	2	2098	0	0
943	2	6SR.bmp	Menno	5	2	1	2	2249	1	1
943	2	15RS.bmp	Milano	6	1	1	2	2792	0	0
943	2	9RS.bmp	Milo	4	21	1	2	2406	1	1
943	2	1RS.bmp	Molly	5	43	2	2	2807	1	1
943	2	2SR.bmp	Mona	4	5	2	2	4519	1	1
943	2	14SR.bmp	Noelle	6	10	2	2	2675	1	1
943	2	20SR.bmp	Tae	3	1	1	1	2473	1	0
943	2	17RS.bmp	Tate	4	23	1	1	2834	0	1
943	2	7RS.bmp	Teak	4	1	1	1	3128	0	1
943	2	12SR.bmp	Tia	3	11	2	1	2218	1	0
944	2	6SR.bmp	Aki	3	1	1	1	2765	1	0
944	2	14SR.bmp	Ekta	4	1	2	1	1619	1	0
944	2	16SR.bmp	Etta	4	2	2	1	2152	1	0
944	2	13RS.bmp	Kai	3	61	1	1	2026	0	1
944	2	11RS.bmp	Kate	4	44	2	1	2684	1	0
944	2	19RS.bmp	Katia	5	2	2	1	2821	0	1
944	2	2SR.bmp	Leo	3	46	1	2	1978	1	1
944	2	5RS.bmp	Leonna	6	1	2	2	2364	1	1
944	2	20SR.bmp	Luana	5	2	2	2	1643	1	1
944	2	4SR.bmp	Manolo	6	2	1	2	3128	0	0
944	2	12SR.bmp	Menno	5	2	1	2	2157	0	0
944	2	7RS.bmp	Milano	6	1	1	2	4331	0	0
944	2	17RS.bmp	Milo	4	21	1	2	1841	0	0
944	2	9RS.bmp	Molly	5	43	2	2	1540	1	1
944	2	3RS.bmp	Mona	4	5	2	2	2223	1	1
944	2	15RS.bmp	Noelle	6	10	2	2	2060	1	1
944	2	1RS.bmp	Tae	3	1	1	1	2664	0	1
944	2	8SR.bmp	Tate	4	23	1	1	1650	0	1
944	2	10SR.bmp	Teak	4	1	1	1	1446	1	0
944	2	18SR.bmp	Tia	3	11	2	1	1665	0	1
945	2	20SR.bmp	Aki	3	1	1	1	1153	0	1
945	2	2SR.bmp	Ekta	4	1	2	1	1507	1	0
945	2	4SR.bmp	Etta	4	2	2	1	1766	0	1
945	2	9RS.bmp	Kai	3	61	1	1	1904	0	1
945	2	3RS.bmp	Kate	4	44	2	1	1155	0	1
945	2	12SR.bmp	Katia	5	2	2	1	1816	0	1
945	2	10SR.bmp	Leo	3	46	1	2	1293	1	1
945	2	19RS.bmp	Leonna	6	1	2	2	1822	0	0
945	2	15RS.bmp	Luana	5	2	2	2	1679	1	1
945	2	11RS.bmp	Manolo	6	2	1	2	1717	0	0
945	2	6SR.bmp	Menno	5	2	1	2	1547	0	0
945	2	7RS.bmp	Milano	6	1	1	2	2150	0	0
945	2	18SR.bmp	Milo	4	21	1	2	1640	1	1
945	2	5RS.bmp	Molly	5	43	2	2	1051	1	1
945	2	8SR.bmp	Mona	4	5	2	2	1183	1	1
945	2	16SR.bmp	Noelle	6	10	2	2	1385	1	1
945	2	17RS.bmp	Tae	3	1	1	1	2350	0	1
945	2	1RS.bmp	Tate	4	23	1	1	1291	1	0
945	2	13RS.bmp	Teak	4	1	1	1	1494	0	1
945	2	14SR.bmp	Tia	3	11	2	1	1737	0	1
946	2	1RS.bmp	Aki	3	1	1	1	1906	1	0
946	2	13RS.bmp	Ekta	4	1	2	1	1284	1	0
946	2	8SR.bmp	Etta	4	2	2	1	1362	0	1
946	2	11RS.bmp	Kai	3	61	1	1	1258	1	0
946	2	9RS.bmp	Kate	4	44	2	1	994	0	1
946	2	20SR.bmp	Katia	5	2	2	1	1691	0	1
946	2	4SR.bmp	Leo	3	46	1	2	2065	0	0
946	2	3RS.bmp	Leonna	6	1	2	2	1293	1	1
946	2	19RS.bmp	Luana	5	2	2	2	1302	1	1
946	2	6SR.bmp	Manolo	6	2	1	2	2053	1	1
946	2	15RS.bmp	Menno	5	2	1	2	2118	1	1
946	2	12SR.bmp	Milano	6	1	1	2	981	1	1
946	2	14SR.bmp	Milo	4	21	1	2	1251	1	1
946	2	16SR.bmp	Molly	5	43	2	2	3584	1	1
946	2	5RS.bmp	Mona	4	5	2	2	1337	1	1
946	2	10SR.bmp	Noelle	6	10	2	2	2418	1	1
946	2	18SR.bmp	Tae	3	1	1	1	4842	1	0
946	2	2SR.bmp	Tate	4	23	1	1	1677	1	0
946	2	7RS.bmp	Teak	4	1	1	1	2479	1	0
946	2	17RS.bmp	Tia	3	11	2	1	1728	1	0
947	2	15RS.bmp	Aki	3	1	1	1	1148	1	0
947	2	12SR.bmp	Ekta	4	1	2	1	1835	1	0
947	2	9RS.bmp	Etta	4	2	2	1	1806	0	1
947	2	18SR.bmp	Kai	3	61	1	1	1726	1	0
947	2	5RS.bmp	Kate	4	44	2	1	1235	0	1
947	2	3RS.bmp	Katia	5	2	2	1	2740	1	0
947	2	6SR.bmp	Leo	3	46	1	2	1429	1	1
947	2	8SR.bmp	Leonna	6	1	2	2	2114	1	1
947	2	13RS.bmp	Luana	5	2	2	2	2119	1	1
947	2	17RS.bmp	Manolo	6	2	1	2	1824	1	1
947	2	2SR.bmp	Menno	5	2	1	2	1044	1	1
947	2	20SR.bmp	Milano	6	1	1	2	1638	0	0
947	2	10SR.bmp	Milo	4	21	1	2	1440	1	1
947	2	1RS.bmp	Molly	5	43	2	2	925	1	1
947	2	19RS.bmp	Mona	4	5	2	2	1642	1	1
947	2	11RS.bmp	Noelle	6	10	2	2	1447	1	1
947	2	7RS.bmp	Tae	3	1	1	1	1881	1	0
947	2	16SR.bmp	Tate	4	23	1	1	2078	1	0
947	2	4SR.bmp	Teak	4	1	1	1	1100	0	1
947	2	14SR.bmp	Tia	3	11	2	1	1259	0	1
948	2	7RS.bmp	Aki	3	1	1	1	2736	0	1
948	2	14SR.bmp	Ekta	4	1	2	1	2311	1	0
948	2	5RS.bmp	Etta	4	2	2	1	1795	1	0
948	2	12SR.bmp	Kai	3	61	1	1	2151	1	0
948	2	1RS.bmp	Kate	4	44	2	1	1704	0	1
948	2	6SR.bmp	Katia	5	2	2	1	2261	0	1
948	2	8SR.bmp	Leo	3	46	1	2	2180	1	1
948	2	9RS.bmp	Leonna	6	1	2	2	2639	1	1
948	2	16SR.bmp	Luana	5	2	2	2	2881	1	1
948	2	17RS.bmp	Manolo	6	2	1	2	2244	1	1
948	2	18SR.bmp	Menno	5	2	1	2	1654	0	0
948	2	11RS.bmp	Milano	6	1	1	2	2397	1	1
948	2	2SR.bmp	Milo	4	21	1	2	2366	0	0
948	2	20SR.bmp	Molly	5	43	2	2	3136	0	0
948	2	19RS.bmp	Mona	4	5	2	2	2367	0	0
948	2	15RS.bmp	Noelle	6	10	2	2	2268	1	1
948	2	3RS.bmp	Tae	3	1	1	1	2186	0	1
948	2	4SR.bmp	Tate	4	23	1	1	2095	0	1
948	2	13RS.bmp	Teak	4	1	1	1	2050	0	1
948	2	10SR.bmp	Tia	3	11	2	1	2456	0	1
949	2	4SR.bmp	Aki	3	1	1	1	2174	1	0
949	2	15RS.bmp	Ekta	4	1	2	1	2385	1	0
949	2	11RS.bmp	Etta	4	2	2	1	1372	0	1
949	2	5RS.bmp	Kai	3	61	1	1	1434	1	0
949	2	20SR.bmp	Kate	4	44	2	1	1853	0	1
949	2	14SR.bmp	Katia	5	2	2	1	2163	0	1
949	2	16SR.bmp	Leo	3	46	1	2	2341	0	0
949	2	10SR.bmp	Leonna	6	1	2	2	1548	1	1
949	2	1RS.bmp	Luana	5	2	2	2	2068	1	1
949	2	18SR.bmp	Manolo	6	2	1	2	2503	0	0
949	2	17RS.bmp	Menno	5	2	1	2	3713	1	1
949	2	7RS.bmp	Milano	6	1	1	2	1687	0	0
949	2	9RS.bmp	Milo	4	21	1	2	2451	1	1
949	2	19RS.bmp	Molly	5	43	2	2	1440	1	1
949	2	6SR.bmp	Mona	4	5	2	2	1895	0	0
949	2	2SR.bmp	Noelle	6	10	2	2	1135	1	1
949	2	8SR.bmp	Tae	3	1	1	1	1688	0	1
949	2	13RS.bmp	Tate	4	23	1	1	2816	1	0
949	2	3RS.bmp	Teak	4	1	1	1	2099	1	0
949	2	12SR.bmp	Tia	3	11	2	1	2576	0	1
950	2	20SR.bmp	Aki	3	1	1	1	1027	1	0
950	2	13RS.bmp	Ekta	4	1	2	1	2643	1	0
950	2	15RS.bmp	Etta	4	2	2	1	4009	0	1
950	2	8SR.bmp	Kai	3	61	1	1	2607	1	0
950	2	14SR.bmp	Kate	4	44	2	1	1931	0	1
950	2	6SR.bmp	Katia	5	2	2	1	2453	1	0
950	2	17RS.bmp	Leo	3	46	1	2	1944	0	0
950	2	12SR.bmp	Leonna	6	1	2	2	1461	1	1
950	2	1RS.bmp	Luana	5	2	2	2	917	1	1
950	2	18SR.bmp	Manolo	6	2	1	2	2650	0	0
950	2	5RS.bmp	Menno	5	2	1	2	1094	1	1
950	2	7RS.bmp	Milano	6	1	1	2	1411	1	1
950	2	9RS.bmp	Milo	4	21	1	2	1954	1	1
950	2	10SR.bmp	Molly	5	43	2	2	1230	1	1
950	2	16SR.bmp	Mona	4	5	2	2	1800	1	1
950	2	3RS.bmp	Noelle	6	10	2	2	2162	1	1
950	2	11RS.bmp	Tae	3	1	1	1	2486	0	1
950	2	19RS.bmp	Tate	4	23	1	1	1541	0	1
950	2	4SR.bmp	Teak	4	1	1	1	2939	0	1
950	2	2SR.bmp	Tia	3	11	2	1	1929	0	1
951	1	15RS.bmp	Aki	3	1	1	1	1750	1	0
951	1	6SR.bmp	Ekta	4	1	2	1	2990	0	1
951	1	10SR.bmp	Etta	4	2	2	1	2321	1	0
951	1	4SR.bmp	Kai	3	61	1	1	5742	1	0
951	1	11RS.bmp	Kate	4	44	2	1	1920	1	0
951	1	17RS.bmp	Katia	5	2	2	1	1830	1	0
951	1	16SR.bmp	Leo	3	46	1	2	2218	0	0
951	1	5RS.bmp	Leonna	6	1	2	2	2267	0	0
951	1	1RS.bmp	Luana	5	2	2	2	1855	1	1
951	1	2SR.bmp	Manolo	6	2	1	2	1912	1	1
951	1	12SR.bmp	Menno	5	2	1	2	2127	1	1
951	1	3RS.bmp	Milano	6	1	1	2	1688	1	1
951	1	18SR.bmp	Milo	4	21	1	2	1925	1	1
951	1	8SR.bmp	Molly	5	43	2	2	1726	1	1
951	1	7RS.bmp	Mona	4	5	2	2	2165	0	0
951	1	9RS.bmp	Noelle	6	10	2	2	2095	1	1
951	1	14SR.bmp	Tae	3	1	1	1	1793	0	1
951	1	13RS.bmp	Tate	4	23	1	1	1936	1	0
951	1	19RS.bmp	Teak	4	1	1	1	1744	0	1
951	1	20SR.bmp	Tia	3	11	2	1	2790	0	1
953	2	5RS.bmp	Aki	3	1	1	1	679	0	1
953	2	13RS.bmp	Ekta	4	1	2	1	1205	0	1
953	2	16SR.bmp	Etta	4	2	2	1	1153	0	1
953	2	18SR.bmp	Kai	3	61	1	1	2081	1	0
953	2	20SR.bmp	Kate	4	44	2	1	1030	0	1
953	2	7RS.bmp	Katia	5	2	2	1	818	0	1
953	2	3RS.bmp	Leo	3	46	1	2	2051	1	1
953	2	1RS.bmp	Leonna	6	1	2	2	1890	0	0
953	2	19RS.bmp	Luana	5	2	2	2	3967	1	1
953	2	8SR.bmp	Manolo	6	2	1	2	2009	0	0
953	2	17RS.bmp	Menno	5	2	1	2	529	1	1
953	2	10SR.bmp	Milano	6	1	1	2	778	1	1
953	2	15RS.bmp	Milo	4	21	1	2	771	1	1
953	2	12SR.bmp	Molly	5	43	2	2	1232	1	1
953	2	11RS.bmp	Mona	4	5	2	2	505	1	1
953	2	4SR.bmp	Noelle	6	10	2	2	949	1	1
953	2	6SR.bmp	Tae	3	1	1	1	1957	0	1
953	2	2SR.bmp	Tate	4	23	1	1	603	0	1
953	2	9RS.bmp	Teak	4	1	1	1	3527	1	0
953	2	14SR.bmp	Tia	3	11	2	1	2043	0	1
954	2	7ROUNDSHARP.bmp	Aki	3	1	1	1	1719	1	0
954	2	4SR.bmp	Ekta	4	1	2	1	2301	1	0
954	2	6SR.bmp	Etta	4	2	2	1	964	1	0
954	2	13ROUNDSHARP.bmp	Kai	3	61	1	1	3321	0	1
954	2	9ROUNDSHARP.bmp	Kate	4	44	2	1	4720	0	1
954	2	3ROUNDSHARP.bmp	Katia	5	2	2	1	2680	1	0
954	2	5ROUNDSHARP.bmp	Leo	3	46	1	2	1370	1	1
954	2	17ROUNDSHARP.bmp	Leonna	6	1	2	2	5503	0	0
954	2	14SR.bmp	Luana	5	2	2	2	2077	1	1
954	2	10SR.bmp	Manolo	6	2	1	2	2104	1	1
954	2	19ROUNDSHARP.bmp	Menno	5	2	1	2	2744	1	1
954	2	15ROUNDSHARP.bmp	Milano	6	1	1	2	2597	1	1
954	2	2SR.bmp	Milo	4	21	1	2	1621	1	1
954	2	16SR.bmp	Molly	5	43	2	2	2158	1	1
954	2	8SR.bmp	Mona	4	5	2	2	985	1	1
954	2	11ROUNDSHARP.bmp	Noelle	6	10	2	2	1344	1	1
954	2	1ROUNDSHARP.bmp	Tae	3	1	1	1	6220	1	0
954	2	12SR.bmp	Tate	4	23	1	1	3965	1	0
954	2	18SR.bmp	Teak	4	1	1	1	1243	1	0
954	2	20SR.bmp	Tia	3	11	2	1	1599	0	1
955	2	14ROUNDSHARP.bmp	Aki	3	1	1	1	2068	0	1
955	2	8ROUNDSHARP.bmp	Ekta	4	1	2	1	2486	1	0
955	2	6ROUNDSHARP.bmp	Etta	4	2	2	1	2129	1	0
955	2	19SR.bmp	Kai	3	61	1	1	2311	0	1
955	2	4ROUNDSHARP.bmp	Kate	4	44	2	1	1374	0	1
955	2	1SR.bmp	Katia	5	2	2	1	1952	1	0
955	2	15SR.bmp	Leo	3	46	1	2	1281	1	1
955	2	2ROUNDSHARP.bmp	Leonna	6	1	2	2	1830	1	1
955	2	17SR.bmp	Luana	5	2	2	2	2428	0	0
955	2	12ROUNDSHARP.bmp	Manolo	6	2	1	2	1536	0	0
955	2	5SR.bmp	Menno	5	2	1	2	2230	0	0
955	2	7SR.bmp	Milano	6	1	1	2	2152	0	0
955	2	16ROUNDSHARP.bmp	Milo	4	21	1	2	2006	1	1
955	2	3SR.bmp	Molly	5	43	2	2	1090	1	1
955	2	20ROUNDSHARP.bmp	Mona	4	5	2	2	1771	1	1
955	2	11SR.bmp	Noelle	6	10	2	2	1247	1	1
955	2	13SR.bmp	Tae	3	1	1	1	2102	0	1
955	2	9SR.bmp	Tate	4	23	1	1	2364	1	0
955	2	10ROUNDSHARP.bmp	Teak	4	1	1	1	4238	0	1
955	2	18ROUNDSHARP.bmp	Tia	3	11	2	1	1527	1	0
957	2	20ROUNDSHARP.bmp	Aki	3	1	1	1	1409	1	0
957	2	8ROUNDSHARP.bmp	Ekta	4	1	2	1	3230	1	0
957	2	19SR.bmp	Etta	4	2	2	1	2216	1	0
957	2	14ROUNDSHARP.bmp	Kai	3	61	1	1	1173	1	0
957	2	16ROUNDSHARP.bmp	Kate	4	44	2	1	1509	1	0
957	2	17SR.bmp	Katia	5	2	2	1	1406	1	0
957	2	10ROUNDSHARP.bmp	Leo	3	46	1	2	1115	1	1
957	2	7SR.bmp	Leonna	6	1	2	2	1076	1	1
957	2	6ROUNDSHARP.bmp	Luana	5	2	2	2	2505	1	1
957	2	18ROUNDSHARP.bmp	Manolo	6	2	1	2	2039	1	1
957	2	4ROUNDSHARP.bmp	Menno	5	2	1	2	3064	1	1
957	2	15SR.bmp	Milano	6	1	1	2	3665	1	1
957	2	2ROUNDSHARP.bmp	Milo	4	21	1	2	1809	1	1
957	2	1SR.bmp	Molly	5	43	2	2	1193	1	1
957	2	12ROUNDSHARP.bmp	Mona	4	5	2	2	1258	1	1
957	2	5SR.bmp	Noelle	6	10	2	2	1299	1	1
957	2	13SR.bmp	Tae	3	1	1	1	1174	1	0
957	2	11SR.bmp	Tate	4	23	1	1	1818	1	0
957	2	9SR.bmp	Teak	4	1	1	1	1454	1	0
957	2	3SR.bmp	Tia	3	11	2	1	844	1	0
958	2	2SR.bmp	Aki	3	1	1	1	1164	1	0
958	2	18SR.bmp	Ekta	4	1	2	1	2183	0	1
958	2	9ROUNDSHARP.bmp	Etta	4	2	2	1	1925	0	1
958	2	5ROUNDSHARP.bmp	Kai	3	61	1	1	1587	1	0
958	2	3ROUNDSHARP.bmp	Kate	4	44	2	1	2113	0	1
958	2	11ROUNDSHARP.bmp	Katia	5	2	2	1	1245	0	1
958	2	13ROUNDSHARP.bmp	Leo	3	46	1	2	2771	1	1
958	2	12SR.bmp	Leonna	6	1	2	2	1226	1	1
958	2	10SR.bmp	Luana	5	2	2	2	1765	0	0
958	2	15ROUNDSHARP.bmp	Manolo	6	2	1	2	1806	1	1
958	2	6SR.bmp	Menno	5	2	1	2	1820	1	1
958	2	8SR.bmp	Milano	6	1	1	2	1778	0	0
958	2	7ROUNDSHARP.bmp	Milo	4	21	1	2	2446	0	0
958	2	14SR.bmp	Molly	5	43	2	2	1691	1	1
958	2	20SR.bmp	Mona	4	5	2	2	2080	1	1
958	2	19ROUNDSHARP.bmp	Noelle	6	10	2	2	1575	1	1
958	2	16SR.bmp	Tae	3	1	1	1	2041	0	1
958	2	17ROUNDSHARP.bmp	Tate	4	23	1	1	1720	0	1
958	2	1ROUNDSHARP.bmp	Teak	4	1	1	1	1620	1	0
958	2	4SR.bmp	Tia	3	11	2	1	1751	1	0
959	2	18ROUNDSHARP.bmp	Aki	3	1	1	1	1179	1	0
959	2	14ROUNDSHARP.bmp	Ekta	4	1	2	1	1597	1	0
959	2	17SR.bmp	Etta	4	2	2	1	2531	1	0
959	2	12ROUNDSHARP.bmp	Kai	3	61	1	1	1071	1	0
959	2	7SR.bmp	Kate	4	44	2	1	444	1	0
959	2	1SR.bmp	Katia	5	2	2	1	1394	1	0
959	2	15SR.bmp	Leo	3	46	1	2	1517	1	1
959	2	16ROUNDSHARP.bmp	Leonna	6	1	2	2	1206	1	1
959	2	4ROUNDSHARP.bmp	Luana	5	2	2	2	723	0	0
959	2	3SR.bmp	Manolo	6	2	1	2	1535	1	1
959	2	6ROUNDSHARP.bmp	Menno	5	2	1	2	863	1	1
959	2	8ROUNDSHARP.bmp	Milano	6	1	1	2	1459	0	0
959	2	13SR.bmp	Milo	4	21	1	2	1762	1	1
959	2	20ROUNDSHARP.bmp	Molly	5	43	2	2	704	1	1
959	2	10ROUNDSHARP.bmp	Mona	4	5	2	2	677	1	1
959	2	2ROUNDSHARP.bmp	Noelle	6	10	2	2	2014	1	1
959	2	11SR.bmp	Tae	3	1	1	1	645	1	0
959	2	19SR.bmp	Tate	4	23	1	1	911	1	0
959	2	5SR.bmp	Teak	4	1	1	1	1078	1	0
959	2	9SR.bmp	Tia	3	11	2	1	1265	1	0
960	2	15ROUNDSHARP.bmp	Aki	3	1	1	1	1112	0	1
960	2	16SR.bmp	Ekta	4	1	2	1	1308	1	0
960	2	6SR.bmp	Etta	4	2	2	1	1199	1	0
960	2	4SR.bmp	Kai	3	61	1	1	972	1	0
960	2	13ROUNDSHARP.bmp	Kate	4	44	2	1	1377	0	1
960	2	17ROUNDSHARP.bmp	Katia	5	2	2	1	888	1	0
960	2	5ROUNDSHARP.bmp	Leo	3	46	1	2	990	1	1
960	2	11ROUNDSHARP.bmp	Leonna	6	1	2	2	947	1	1
960	2	18SR.bmp	Luana	5	2	2	2	1253	1	1
960	2	3ROUNDSHARP.bmp	Manolo	6	2	1	2	2418	0	0
960	2	1ROUNDSHARP.bmp	Menno	5	2	1	2	762	0	0
960	2	7ROUNDSHARP.bmp	Milano	6	1	1	2	1440	0	0
960	2	2SR.bmp	Milo	4	21	1	2	848	1	1
960	2	9ROUNDSHARP.bmp	Molly	5	43	2	2	1312	1	1
960	2	10SR.bmp	Mona	4	5	2	2	1180	1	1
960	2	8SR.bmp	Noelle	6	10	2	2	1528	1	1
960	2	12SR.bmp	Tae	3	1	1	1	1056	1	0
960	2	14SR.bmp	Tate	4	23	1	1	1111	1	0
960	2	19ROUNDSHARP.bmp	Teak	4	1	1	1	1175	1	0
960	2	20SR.bmp	Tia	3	11	2	1	1354	0	1
977	1	17ROUNDSHARP.bmp	Aki	3	1	1	1	3481	1	0
977	1	3ROUNDSHARP.bmp	Ekta	4	1	2	1	4084	0	1
977	1	5ROUNDSHARP.bmp	Etta	4	2	2	1	2913	1	0
977	1	15ROUNDSHARP.bmp	Kai	3	61	1	1	4940	0	1
977	1	8SR.bmp	Kate	4	44	2	1	2469	0	1
977	1	2SR.bmp	Katia	5	2	2	1	1968	1	0
977	1	14SR.bmp	Leo	3	46	1	2	1970	1	1
977	1	7ROUNDSHARP.bmp	Leonna	6	1	2	2	4598	0	0
977	1	10SR.bmp	Luana	5	2	2	2	1841	1	1
977	1	4SR.bmp	Manolo	6	2	1	2	4951	1	1
977	1	6SR.bmp	Menno	5	2	1	2	5094	1	1
977	1	20SR.bmp	Milano	6	1	1	2	2665	1	1
977	1	1ROUNDSHARP.bmp	Milo	4	21	1	2	4641	1	1
977	1	16SR.bmp	Molly	5	43	2	2	2360	1	1
977	1	13ROUNDSHARP.bmp	Mona	4	5	2	2	2220	1	1
977	1	18SR.bmp	Noelle	6	10	2	2	3862	1	1
977	1	12SR.bmp	Tae	3	1	1	1	1593	0	1
977	1	9ROUNDSHARP.bmp	Tate	4	23	1	1	1558	1	0
977	1	19ROUNDSHARP.bmp	Teak	4	1	1	1	3437	1	0
977	1	11ROUNDSHARP.bmp	Tia	3	11	2	1	3153	0	1
979	1	3SR.bmp	Aki	3	1	1	1	2473	1	0
979	1	17SR.bmp	Ekta	4	1	2	1	2752	1	0
979	1	11SR.bmp	Etta	4	2	2	1	2038	1	0
979	1	14ROUNDSHARP.bmp	Kai	3	61	1	1	7839	0	1
979	1	12ROUNDSHARP.bmp	Kate	4	44	2	1	2251	0	1
979	1	20ROUNDSHARP.bmp	Katia	5	2	2	1	21096	0	1
979	1	5SR.bmp	Leo	3	46	1	2	4416	1	1
979	1	8ROUNDSHARP.bmp	Leonna	6	1	2	2	14169	1	1
979	1	13SR.bmp	Luana	5	2	2	2	8507	1	1
979	1	15SR.bmp	Manolo	6	2	1	2	4716	1	1
979	1	9SR.bmp	Menno	5	2	1	2	23448	0	0
979	1	19SR.bmp	Milano	6	1	1	2	11997	1	1
979	1	18ROUNDSHARP.bmp	Milo	4	21	1	2	4763	1	1
979	1	2ROUNDSHARP.bmp	Molly	5	43	2	2	1699	0	0
979	1	1SR.bmp	Mona	4	5	2	2	6343	1	1
979	1	10ROUNDSHARP.bmp	Noelle	6	10	2	2	2725	1	1
979	1	7SR.bmp	Tae	3	1	1	1	1913	1	0
979	1	6ROUNDSHARP.bmp	Tate	4	23	1	1	3607	1	0
979	1	4ROUNDSHARP.bmp	Teak	4	1	1	1	2652	0	1
979	1	16ROUNDSHARP.bmp	Tia	3	11	2	1	1895	0	1
987	1	12ROUNDSHARP.bmp	Aki	3	1	1	1	3752	0	1
987	1	1SR.bmp	Ekta	4	1	2	1	9821	1	0
987	1	19SR.bmp	Etta	4	2	2	1	2395	0	1
987	1	8ROUNDSHARP.bmp	Kai	3	61	1	1	3994	1	0
987	1	3SR.bmp	Kate	4	44	2	1	4816	1	0
987	1	16ROUNDSHARP.bmp	Katia	5	2	2	1	4716	0	1
987	1	4ROUNDSHARP.bmp	Leo	3	46	1	2	5056	1	1
987	1	14ROUNDSHARP.bmp	Leonna	6	1	2	2	7563	1	1
987	1	7SR.bmp	Luana	5	2	2	2	3615	0	0
987	1	13SR.bmp	Manolo	6	2	1	2	4652	1	1
987	1	17SR.bmp	Menno	5	2	1	2	5189	0	0
987	1	15SR.bmp	Milano	6	1	1	2	2311	1	1
987	1	10ROUNDSHARP.bmp	Milo	4	21	1	2	5463	0	0
987	1	20ROUNDSHARP.bmp	Molly	5	43	2	2	3742	0	0
987	1	18ROUNDSHARP.bmp	Mona	4	5	2	2	3339	0	0
987	1	6ROUNDSHARP.bmp	Noelle	6	10	2	2	3224	1	1
987	1	9SR.bmp	Tae	3	1	1	1	3624	0	1
987	1	11SR.bmp	Tate	4	23	1	1	2513	1	0
987	1	2ROUNDSHARP.bmp	Teak	4	1	1	1	5756	1	0
987	1	5SR.bmp	Tia	3	11	2	1	5608	1	0
988	1	18ROUNDSHARP.bmp	Aki	3	1	1	1	1164	0	1
988	1	13SR.bmp	Ekta	4	1	2	1	1229	1	0
988	1	12ROUNDSHARP.bmp	Etta	4	2	2	1	1402	1	0
988	1	19SR.bmp	Kai	3	61	1	1	1152	0	1
988	1	17SR.bmp	Kate	4	44	2	1	1189	0	1
988	1	3SR.bmp	Katia	5	2	2	1	915	1	0
988	1	7SR.bmp	Leo	3	46	1	2	1024	1	1
988	1	5SR.bmp	Leonna	6	1	2	2	1251	0	0
988	1	15SR.bmp	Luana	5	2	2	2	1081	1	1
988	1	11SR.bmp	Manolo	6	2	1	2	1290	0	0
988	1	1SR.bmp	Menno	5	2	1	2	1017	0	0
988	1	10ROUNDSHARP.bmp	Milano	6	1	1	2	1112	0	0
988	1	4ROUNDSHARP.bmp	Milo	4	21	1	2	1188	0	0
988	1	9SR.bmp	Molly	5	43	2	2	1022	1	1
988	1	20ROUNDSHARP.bmp	Mona	4	5	2	2	1833	0	0
988	1	14ROUNDSHARP.bmp	Noelle	6	10	2	2	1278	0	0
988	1	16ROUNDSHARP.bmp	Tae	3	1	1	1	1136	1	0
988	1	6ROUNDSHARP.bmp	Tate	4	23	1	1	1146	1	0
988	1	2ROUNDSHARP.bmp	Teak	4	1	1	1	1257	1	0
988	1	8ROUNDSHARP.bmp	Tia	3	11	2	1	1194	1	0
989	1	11ROUNDSHARP.bmp	Aki	3	1	1	1	2086	1	0
989	1	19ROUNDSHARP.bmp	Ekta	4	1	2	1	1085	1	0
989	1	6SR.bmp	Etta	4	2	2	1	1253	1	0
989	1	3ROUNDSHARP.bmp	Kai	3	61	1	1	4943	1	0
989	1	7ROUNDSHARP.bmp	Kate	4	44	2	1	2938	1	0
989	1	15ROUNDSHARP.bmp	Katia	5	2	2	1	3941	0	1
989	1	13ROUNDSHARP.bmp	Leo	3	46	1	2	2221	0	0
989	1	9ROUNDSHARP.bmp	Leonna	6	1	2	2	2500	1	1
989	1	14SR.bmp	Luana	5	2	2	2	1587	1	1
989	1	20SR.bmp	Manolo	6	2	1	2	4698	1	1
989	1	4SR.bmp	Menno	5	2	1	2	1908	0	0
989	1	18SR.bmp	Milano	6	1	1	2	1375	0	0
989	1	12SR.bmp	Milo	4	21	1	2	2271	0	0
989	1	8SR.bmp	Molly	5	43	2	2	2214	1	1
989	1	1ROUNDSHARP.bmp	Mona	4	5	2	2	3463	1	1
989	1	10SR.bmp	Noelle	6	10	2	2	2017	0	0
989	1	2SR.bmp	Tae	3	1	1	1	1325	1	0
989	1	17ROUNDSHARP.bmp	Tate	4	23	1	1	1250	1	0
989	1	5ROUNDSHARP.bmp	Teak	4	1	1	1	2270	1	0
989	1	16SR.bmp	Tia	3	11	2	1	2729	0	1
990	1	20ROUNDSHARP.bmp	Aki	3	1	1	1	1951	1	0
990	1	11SR.bmp	Ekta	4	1	2	1	2448	0	1
990	1	9SR.bmp	Etta	4	2	2	1	3815	0	1
990	1	18ROUNDSHARP.bmp	Kai	3	61	1	1	2429	1	0
990	1	3SR.bmp	Kate	4	44	2	1	2156	0	1
990	1	10ROUNDSHARP.bmp	Katia	5	2	2	1	2976	0	1
990	1	5SR.bmp	Leo	3	46	1	2	3507	0	0
990	1	2ROUNDSHARP.bmp	Leonna	6	1	2	2	2621	1	1
990	1	14ROUNDSHARP.bmp	Luana	5	2	2	2	1450	1	1
990	1	19SR.bmp	Manolo	6	2	1	2	2316	1	1
990	1	17SR.bmp	Menno	5	2	1	2	3475	1	1
990	1	7SR.bmp	Milano	6	1	1	2	2682	1	1
990	1	13SR.bmp	Milo	4	21	1	2	4029	1	1
990	1	4ROUNDSHARP.bmp	Molly	5	43	2	2	4777	1	1
990	1	8ROUNDSHARP.bmp	Mona	4	5	2	2	2772	1	1
990	1	15SR.bmp	Noelle	6	10	2	2	3806	1	1
990	1	6ROUNDSHARP.bmp	Tae	3	1	1	1	2511	0	1
990	1	1SR.bmp	Tate	4	23	1	1	3208	0	1
990	1	16ROUNDSHARP.bmp	Teak	4	1	1	1	1700	1	0
990	1	12ROUNDSHARP.bmp	Tia	3	11	2	1	2718	1	0
991	1	19ROUNDSHARP.bmp	Aki	3	1	1	1	1009	0	1
991	1	11ROUNDSHARP.bmp	Ekta	4	1	2	1	1153	0	1
991	1	20SR.bmp	Etta	4	2	2	1	1140	1	0
991	1	13ROUNDSHARP.bmp	Kai	3	61	1	1	1146	0	1
991	1	10SR.bmp	Kate	4	44	2	1	1325	0	1
991	1	5ROUNDSHARP.bmp	Katia	5	2	2	1	1384	0	1
991	1	16SR.bmp	Leo	3	46	1	2	999	1	1
991	1	17ROUNDSHARP.bmp	Leonna	6	1	2	2	1440	1	1
991	1	12SR.bmp	Luana	5	2	2	2	1604	1	1
991	1	14SR.bmp	Manolo	6	2	1	2	566	1	1
991	1	3ROUNDSHARP.bmp	Menno	5	2	1	2	1054	0	0
991	1	15ROUNDSHARP.bmp	Milano	6	1	1	2	1158	1	1
991	1	2SR.bmp	Milo	4	21	1	2	1147	1	1
991	1	7ROUNDSHARP.bmp	Molly	5	43	2	2	1431	1	1
991	1	9ROUNDSHARP.bmp	Mona	4	5	2	2	1550	1	1
991	1	6SR.bmp	Noelle	6	10	2	2	870	1	1
991	1	8SR.bmp	Tae	3	1	1	1	1011	1	0
991	1	1ROUNDSHARP.bmp	Tate	4	23	1	1	1355	0	1
991	1	4SR.bmp	Teak	4	1	1	1	1286	0	1
991	1	18SR.bmp	Tia	3	11	2	1	1531	1	0
992	1	14ROUNDSHARP.bmp	Aki	3	1	1	1	1644	0	1
992	1	17SR.bmp	Ekta	4	1	2	1	2523	0	1
992	1	11SR.bmp	Etta	4	2	2	1	1413	1	0
992	1	1SR.bmp	Kai	3	61	1	1	2285	1	0
992	1	10ROUNDSHARP.bmp	Kate	4	44	2	1	2127	1	0
992	1	9SR.bmp	Katia	5	2	2	1	1929	1	0
992	1	8ROUNDSHARP.bmp	Leo	3	46	1	2	2711	1	1
992	1	4ROUNDSHARP.bmp	Leonna	6	1	2	2	2131	1	1
992	1	16ROUNDSHARP.bmp	Luana	5	2	2	2	1827	0	0
992	1	15SR.bmp	Manolo	6	2	1	2	2038	1	1
992	1	12ROUNDSHARP.bmp	Menno	5	2	1	2	1899	0	0
992	1	7SR.bmp	Milano	6	1	1	2	2639	1	1
992	1	20ROUNDSHARP.bmp	Milo	4	21	1	2	2763	1	1
992	1	5SR.bmp	Molly	5	43	2	2	1920	1	1
992	1	19SR.bmp	Mona	4	5	2	2	1346	1	1
992	1	6ROUNDSHARP.bmp	Noelle	6	10	2	2	2350	0	0
992	1	13SR.bmp	Tae	3	1	1	1	2453	0	1
992	1	2ROUNDSHARP.bmp	Tate	4	23	1	1	2657	1	0
992	1	18ROUNDSHARP.bmp	Teak	4	1	1	1	1899	0	1
992	1	3SR.bmp	Tia	3	11	2	1	2487	1	0
993	1	9ROUNDSHARP.bmp	Aki	3	1	1	1	4011	1	0
993	1	12SR.bmp	Ekta	4	1	2	1	1884	1	0
993	1	17ROUNDSHARP.bmp	Etta	4	2	2	1	3684	0	1
993	1	4SR.bmp	Kai	3	61	1	1	4379	0	1
993	1	1ROUNDSHARP.bmp	Kate	4	44	2	1	2100	0	1
993	1	2SR.bmp	Katia	5	2	2	1	2874	1	0
993	1	3ROUNDSHARP.bmp	Leo	3	46	1	2	2332	0	0
993	1	10SR.bmp	Leonna	6	1	2	2	2657	1	1
993	1	7ROUNDSHARP.bmp	Luana	5	2	2	2	3492	1	1
993	1	5ROUNDSHARP.bmp	Manolo	6	2	1	2	5861	0	0
993	1	19ROUNDSHARP.bmp	Menno	5	2	1	2	3525	0	0
993	1	14SR.bmp	Milano	6	1	1	2	4665	0	0
993	1	6SR.bmp	Milo	4	21	1	2	3265	0	0
993	1	11ROUNDSHARP.bmp	Molly	5	43	2	2	2717	1	1
993	1	18SR.bmp	Mona	4	5	2	2	2786	1	1
993	1	20SR.bmp	Noelle	6	10	2	2	3314	1	1
993	1	16SR.bmp	Tae	3	1	1	1	2335	1	0
993	1	13ROUNDSHARP.bmp	Tate	4	23	1	1	2791	0	1
993	1	8SR.bmp	Teak	4	1	1	1	3383	1	0
993	1	15ROUNDSHARP.bmp	Tia	3	11	2	1	8188	1	0
994	1	2ROUNDSHARP.bmp	Aki	3	1	1	1	2457	0	1
994	1	4ROUNDSHARP.bmp	Ekta	4	1	2	1	2453	1	0
994	1	16ROUNDSHARP.bmp	Etta	4	2	2	1	1919	0	1
994	1	11SR.bmp	Kai	3	61	1	1	2127	0	1
994	1	9SR.bmp	Kate	4	44	2	1	1746	0	1
994	1	17SR.bmp	Katia	5	2	2	1	3199	1	0
994	1	14ROUNDSHARP.bmp	Leo	3	46	1	2	1257	0	0
994	1	18ROUNDSHARP.bmp	Leonna	6	1	2	2	2071	0	0
994	1	20ROUNDSHARP.bmp	Luana	5	2	2	2	3456	1	1
994	1	19SR.bmp	Manolo	6	2	1	2	1318	0	0
994	1	13SR.bmp	Menno	5	2	1	2	1119	0	0
994	1	7SR.bmp	Milano	6	1	1	2	1794	1	1
994	1	10ROUNDSHARP.bmp	Milo	4	21	1	2	798	0	0
994	1	1SR.bmp	Molly	5	43	2	2	658	0	0
994	1	12ROUNDSHARP.bmp	Mona	4	5	2	2	1530	1	1
994	1	5SR.bmp	Noelle	6	10	2	2	3453	1	1
994	1	8ROUNDSHARP.bmp	Tae	3	1	1	1	2603	1	0
994	1	15SR.bmp	Tate	4	23	1	1	1292	0	1
994	1	3SR.bmp	Teak	4	1	1	1	2333	1	0
994	1	6ROUNDSHARP.bmp	Tia	3	11	2	1	2277	1	0
995	1	2SR.bmp	Aki	3	1	1	1	2549	0	1
995	1	16SR.bmp	Ekta	4	1	2	1	2715	1	0
995	1	8SR.bmp	Etta	4	2	2	1	3917	1	0
995	1	12SR.bmp	Kai	3	61	1	1	2603	1	0
995	1	4SR.bmp	Kate	4	44	2	1	3945	1	0
995	1	13ROUNDSHARP.bmp	Katia	5	2	2	1	3800	1	0
995	1	9ROUNDSHARP.bmp	Leo	3	46	1	2	3916	1	1
995	1	1ROUNDSHARP.bmp	Leonna	6	1	2	2	2349	1	1
995	1	20SR.bmp	Luana	5	2	2	2	1852	1	1
995	1	3ROUNDSHARP.bmp	Manolo	6	2	1	2	3211	1	1
995	1	11ROUNDSHARP.bmp	Menno	5	2	1	2	6168	1	1
995	1	7ROUNDSHARP.bmp	Milano	6	1	1	2	3764	1	1
995	1	17ROUNDSHARP.bmp	Milo	4	21	1	2	3213	1	1
995	1	14SR.bmp	Molly	5	43	2	2	3575	1	1
995	1	10SR.bmp	Mona	4	5	2	2	3900	0	0
995	1	19ROUNDSHARP.bmp	Noelle	6	10	2	2	1993	1	1
995	1	15ROUNDSHARP.bmp	Tae	3	1	1	1	5909	0	1
995	1	18SR.bmp	Tate	4	23	1	1	2278	1	0
995	1	5ROUNDSHARP.bmp	Teak	4	1	1	1	6994	0	1
995	1	6SR.bmp	Tia	3	11	2	1	2885	1	0
996	1	4ROUNDSHARP.bmp	Aki	3	1	1	1	1560	1	0
996	1	20ROUNDSHARP.bmp	Ekta	4	1	2	1	3027	0	1
996	1	16ROUNDSHARP.bmp	Etta	4	2	2	1	1596	1	0
996	1	12ROUNDSHARP.bmp	Kai	3	61	1	1	1401	0	1
996	1	1SR.bmp	Kate	4	44	2	1	1364	0	1
996	1	19SR.bmp	Katia	5	2	2	1	1955	1	0
996	1	14ROUNDSHARP.bmp	Leo	3	46	1	2	2660	1	1
996	1	7SR.bmp	Leonna	6	1	2	2	1599	1	1
996	1	17SR.bmp	Luana	5	2	2	2	1537	1	1
996	1	10ROUNDSHARP.bmp	Manolo	6	2	1	2	1556	0	0
996	1	8ROUNDSHARP.bmp	Menno	5	2	1	2	3300	1	1
996	1	9SR.bmp	Milano	6	1	1	2	11151	1	1
996	1	5SR.bmp	Milo	4	21	1	2	1454	1	1
996	1	18ROUNDSHARP.bmp	Molly	5	43	2	2	1572	1	1
996	1	6ROUNDSHARP.bmp	Mona	4	5	2	2	1579	1	1
996	1	11SR.bmp	Noelle	6	10	2	2	1723	1	1
996	1	3SR.bmp	Tae	3	1	1	1	1562	0	1
996	1	2ROUNDSHARP.bmp	Tate	4	23	1	1	1719	0	1
996	1	13SR.bmp	Teak	4	1	1	1	1311	1	0
996	1	15SR.bmp	Tia	3	11	2	1	1725	1	0
997	1	1ROUNDSHARP.bmp	Aki	3	1	1	1	1938	0	1
997	1	15ROUNDSHARP.bmp	Ekta	4	1	2	1	2742	1	0
997	1	17ROUNDSHARP.bmp	Etta	4	2	2	1	2078	0	1
997	1	13ROUNDSHARP.bmp	Kai	3	61	1	1	1553	1	0
997	1	20SR.bmp	Kate	4	44	2	1	1250	0	1
997	1	4SR.bmp	Katia	5	2	2	1	2608	0	1
997	1	7ROUNDSHARP.bmp	Leo	3	46	1	2	2429	1	1
997	1	12SR.bmp	Leonna	6	1	2	2	2903	1	1
997	1	14SR.bmp	Luana	5	2	2	2	1794	1	1
997	1	10SR.bmp	Manolo	6	2	1	2	5914	0	0
997	1	6SR.bmp	Menno	5	2	1	2	2930	0	0
997	1	9ROUNDSHARP.bmp	Milano	6	1	1	2	3989	0	0
997	1	5ROUNDSHARP.bmp	Milo	4	21	1	2	3036	0	0
997	1	2SR.bmp	Molly	5	43	2	2	1539	1	1
997	1	19ROUNDSHARP.bmp	Mona	4	5	2	2	1612	1	1
997	1	3ROUNDSHARP.bmp	Noelle	6	10	2	2	2172	1	1
997	1	16SR.bmp	Tae	3	1	1	1	2013	1	0
997	1	11ROUNDSHARP.bmp	Tate	4	23	1	1	2351	1	0
997	1	8SR.bmp	Teak	4	1	1	1	2259	1	0
997	1	18SR.bmp	Tia	3	11	2	1	995	0	1
998	1	5SR.bmp	Aki	3	1	1	1	505	1	0
998	1	11SR.bmp	Ekta	4	1	2	1	843	0	1
998	1	16ROUNDSHARP.bmp	Etta	4	2	2	1	590	1	0
998	1	19SR.bmp	Kai	3	61	1	1	792	0	1
998	1	6ROUNDSHARP.bmp	Kate	4	44	2	1	453	1	0
998	1	15SR.bmp	Katia	5	2	2	1	803	1	0
998	1	18ROUNDSHARP.bmp	Leo	3	46	1	2	593	1	1
998	1	9SR.bmp	Leonna	6	1	2	2	783	1	1
998	1	2ROUNDSHARP.bmp	Luana	5	2	2	2	714	1	1
998	1	13SR.bmp	Manolo	6	2	1	2	343	1	1
998	1	10ROUNDSHARP.bmp	Menno	5	2	1	2	573	1	1
998	1	12ROUNDSHARP.bmp	Milano	6	1	1	2	577	0	0
998	1	4ROUNDSHARP.bmp	Milo	4	21	1	2	492	1	1
998	1	20ROUNDSHARP.bmp	Molly	5	43	2	2	433	1	1
998	1	8ROUNDSHARP.bmp	Mona	4	5	2	2	711	0	0
998	1	17SR.bmp	Noelle	6	10	2	2	425	1	1
998	1	3SR.bmp	Tae	3	1	1	1	624	1	0
998	1	1SR.bmp	Tate	4	23	1	1	425	1	0
998	1	14ROUNDSHARP.bmp	Teak	4	1	1	1	1475	1	0
998	1	7SR.bmp	Tia	3	11	2	1	557	1	0
1001	1	6ROUNDSHARP.bmp	Aki	3	1	1	1	2138	1	0
1001	1	4ROUNDSHARP.bmp	Ekta	4	1	2	1	2397	0	1
1001	1	1SR.bmp	Etta	4	2	2	1	1091	0	1
1001	1	15SR.bmp	Kai	3	61	1	1	2156	0	1
1001	1	9SR.bmp	Kate	4	44	2	1	2389	1	0
1001	1	19SR.bmp	Katia	5	2	2	1	212	1	0
1001	1	13SR.bmp	Leo	3	46	1	2	562	0	0
1001	1	16ROUNDSHARP.bmp	Leonna	6	1	2	2	2587	0	0
1001	1	2ROUNDSHARP.bmp	Luana	5	2	2	2	2310	1	1
1001	1	18ROUNDSHARP.bmp	Manolo	6	2	1	2	800	0	0
1001	1	3SR.bmp	Menno	5	2	1	2	1939	1	1
1001	1	5SR.bmp	Milano	6	1	1	2	2340	1	1
1001	1	10ROUNDSHARP.bmp	Milo	4	21	1	2	167	0	0
1001	1	20ROUNDSHARP.bmp	Molly	5	43	2	2	140	1	1
1001	1	7SR.bmp	Mona	4	5	2	2	1816	1	1
1001	1	17SR.bmp	Noelle	6	10	2	2	158	1	1
1001	1	14ROUNDSHARP.bmp	Tae	3	1	1	1	165	0	1
1001	1	8ROUNDSHARP.bmp	Tate	4	23	1	1	2548	0	1
1001	1	12ROUNDSHARP.bmp	Teak	4	1	1	1	1818	0	1
1001	1	11SR.bmp	Tia	3	11	2	1	2250	0	1
1003	1	15SR.bmp	Aki	3	1	1	1	2557	1	0
1003	1	13SR.bmp	Ekta	4	1	2	1	1496	0	1
1003	1	14ROUNDSHARP.bmp	Etta	4	2	2	1	1175	0	1
1003	1	10ROUNDSHARP.bmp	Kai	3	61	1	1	733	1	0
1003	1	4ROUNDSHARP.bmp	Kate	4	44	2	1	3328	0	1
1003	1	11SR.bmp	Katia	5	2	2	1	1997	0	1
1003	1	8ROUNDSHARP.bmp	Leo	3	46	1	2	1900	0	0
1003	1	12ROUNDSHARP.bmp	Leonna	6	1	2	2	2174	1	1
1003	1	17SR.bmp	Luana	5	2	2	2	849	1	1
1003	1	16ROUNDSHARP.bmp	Manolo	6	2	1	2	1489	1	1
1003	1	5SR.bmp	Menno	5	2	1	2	963	1	1
1003	1	9SR.bmp	Milano	6	1	1	2	1715	1	1
1003	1	6ROUNDSHARP.bmp	Milo	4	21	1	2	2690	0	0
1003	1	18ROUNDSHARP.bmp	Molly	5	43	2	2	1257	1	1
1003	1	2ROUNDSHARP.bmp	Mona	4	5	2	2	1308	1	1
1003	1	7SR.bmp	Noelle	6	10	2	2	2632	1	1
1003	1	20ROUNDSHARP.bmp	Tae	3	1	1	1	908	1	0
1003	1	1SR.bmp	Tate	4	23	1	1	893	1	0
1003	1	3SR.bmp	Teak	4	1	1	1	911	1	0
1003	1	19SR.bmp	Tia	3	11	2	1	1339	0	1
1005	1	12ROUNDSHARP.bmp	Aki	3	1	1	1	1342	1	0
1005	1	15SR.bmp	Ekta	4	1	2	1	1532	0	1
1005	1	16ROUNDSHARP.bmp	Etta	4	2	2	1	1137	0	1
1005	1	5SR.bmp	Kai	3	61	1	1	1427	0	1
1005	1	2ROUNDSHARP.bmp	Kate	4	44	2	1	1210	0	1
1005	1	9SR.bmp	Katia	5	2	2	1	2082	0	1
1005	1	1SR.bmp	Leo	3	46	1	2	1337	0	0
1005	1	11SR.bmp	Leonna	6	1	2	2	1501	1	1
1005	1	18ROUNDSHARP.bmp	Luana	5	2	2	2	1533	1	1
1005	1	20ROUNDSHARP.bmp	Manolo	6	2	1	2	1790	1	1
1005	1	6ROUNDSHARP.bmp	Menno	5	2	1	2	2193	0	0
1005	1	4ROUNDSHARP.bmp	Milano	6	1	1	2	2264	0	0
1005	1	13SR.bmp	Milo	4	21	1	2	1199	0	0
1005	1	14ROUNDSHARP.bmp	Molly	5	43	2	2	1456	1	1
1005	1	17SR.bmp	Mona	4	5	2	2	1309	1	1
1005	1	19SR.bmp	Noelle	6	10	2	2	1559	1	1
1005	1	3SR.bmp	Tae	3	1	1	1	1538	1	0
1005	1	10ROUNDSHARP.bmp	Tate	4	23	1	1	1551	1	0
1005	1	8ROUNDSHARP.bmp	Teak	4	1	1	1	1516	0	1
1005	1	7SR.bmp	Tia	3	11	2	1	1211	0	1
1007	1	17SR.bmp	Aki	3	1	1	1	3490	1	0
1007	1	7SR.bmp	Ekta	4	1	2	1	4092	0	1
1007	1	16ROUNDSHARP.bmp	Etta	4	2	2	1	2988	0	1
1007	1	2ROUNDSHARP.bmp	Kai	3	61	1	1	1658	0	1
1007	1	6ROUNDSHARP.bmp	Kate	4	44	2	1	1144	0	1
1007	1	9SR.bmp	Katia	5	2	2	1	1869	0	1
1007	1	15SR.bmp	Leo	3	46	1	2	3469	1	1
1007	1	18ROUNDSHARP.bmp	Leonna	6	1	2	2	2393	1	1
1007	1	14ROUNDSHARP.bmp	Luana	5	2	2	2	1908	0	0
1007	1	10ROUNDSHARP.bmp	Manolo	6	2	1	2	3698	1	1
1007	1	11SR.bmp	Menno	5	2	1	2	2979	0	0
1007	1	19SR.bmp	Milano	6	1	1	2	1796	0	0
1007	1	3SR.bmp	Milo	4	21	1	2	2062	1	1
1007	1	1SR.bmp	Molly	5	43	2	2	2377	1	1
1007	1	5SR.bmp	Mona	4	5	2	2	1697	0	0
1007	1	12ROUNDSHARP.bmp	Noelle	6	10	2	2	7705	1	1
1007	1	13SR.bmp	Tae	3	1	1	1	3643	1	0
1007	1	8ROUNDSHARP.bmp	Tate	4	23	1	1	1457	1	0
1007	1	20ROUNDSHARP.bmp	Teak	4	1	1	1	1759	1	0
1007	1	4ROUNDSHARP.bmp	Tia	3	11	2	1	5155	0	1
									0.629245	0.585849
