# Supplementary material for: What’s in a Name? Sound Symbolism and Gender in First Names
Source: PLoS One. 2015 May 27;10(5):e0126809. doi: 10.1371/journal.pone.0126809 (PMC4446333; doi:10.1371/journal.pone.0126809)
Supplement: S2 Dataset — (XLSX) [file pone.0126809.s003.xlsx]

## Sheet: ANS_Rep_R.txt
Subject	PPTGender_1=Male	Image	Name	NameLength	NameFreq	Gender_1=Male	RoundSharp_1=Sharp	RT	ACC	ChoseRound
1	2	8SR.bmp	Kai	3	61	1	1	931	1	0
1	2	9RS.bmp	Tia	3	11	2	1	1009	1	0
1	2	20SR.bmp	Ekta	4	1	2	1	1077	1	0
1	2	17RS.bmp	Tae	3	1	1	1	1788	0	1
1	2	6SR.bmp	Aki	3	1	1	1	1311	0	1
1	2	2SR.bmp	Teak	4	1	1	1	1759	0	1
1	2	18SR.bmp	Tate	4	23	1	1	2053	0	1
1	2	19RS.bmp	Kate	4	44	2	1	2315	0	1
1	2	5RS.bmp	Katia	5	2	2	1	803	0	1
1	2	4SR.bmp	Etta	4	2	2	1	1108	0	1
1	2	3RS.bmp	Milo	4	21	1	2	1117	0	0
1	2	14SR.bmp	Leo	3	46	1	2	2057	0	0
1	2	13RS.bmp	Leonna	6	1	2	2	954	0	0
1	2	10SR.bmp	Mona	4	5	2	2	1423	0	0
1	2	15RS.bmp	Menno	5	2	1	2	870	1	1
1	2	7RS.bmp	Milano	6	1	1	2	1165	1	1
1	2	1RS.bmp	Manolo	6	2	1	2	1128	1	1
1	2	11RS.bmp	Noelle	6	10	2	2	1309	1	1
1	2	12SR.bmp	Luana	5	2	2	2	1190	1	1
1	2	16SR.bmp	Molly	5	43	2	2	1182	1	1
2	2	16RS.bmp	Tae	3	1	1	1	2138	1	0
2	2	9SR.bmp	Tate	4	23	1	1	1979	1	0
2	2	11SR.bmp	Teak	4	1	1	1	2875	1	0
2	2	8RS.bmp	Tia	3	11	2	1	1375	1	0
2	2	18RS.bmp	Kai	3	61	1	1	1953	0	1
2	2	5SR.bmp	Aki	3	1	1	1	903	0	1
2	2	2RS.bmp	Kate	4	44	2	1	1775	0	1
2	2	1SR.bmp	Ekta	4	1	2	1	2340	0	1
2	2	3SR.bmp	Katia	5	2	2	1	1753	0	1
2	2	15SR.bmp	Etta	4	2	2	1	1768	0	1
2	2	20RS.bmp	Milo	4	21	1	2	1556	0	0
2	2	12RS.bmp	Manolo	6	2	1	2	2497	0	0
2	2	4RS.bmp	Molly	5	43	2	2	2025	0	0
2	2	17SR.bmp	Leonna	6	1	2	2	2382	0	0
2	2	6RS.bmp	Milano	6	1	1	2	3582	1	1
2	2	10RS.bmp	Menno	5	2	1	2	1704	1	1
2	2	19SR.bmp	Leo	3	46	1	2	1799	1	1
2	2	14RS.bmp	Noelle	6	10	2	2	1556	1	1
2	2	7SR.bmp	Luana	5	2	2	2	2051	1	1
2	2	13SR.bmp	Mona	4	5	2	2	1641	1	1
3	2	1RS.bmp	Teak	4	1	1	1	1772	1	0
3	2	3RS.bmp	Aki	3	1	1	1	1832	1	0
3	2	4SR.bmp	Kai	3	61	1	1	2548	1	0
3	2	13RS.bmp	Katia	5	2	2	1	2953	1	0
3	2	10SR.bmp	Ekta	4	1	2	1	1989	1	0
3	2	18SR.bmp	Tia	3	11	2	1	1723	1	0
3	2	9RS.bmp	Tae	3	1	1	1	2789	0	1
3	2	6SR.bmp	Tate	4	23	1	1	1329	0	1
3	2	5RS.bmp	Etta	4	2	2	1	1859	0	1
3	2	7RS.bmp	Kate	4	44	2	1	2850	0	1
3	2	11RS.bmp	Leo	3	46	1	2	1900	0	0
3	2	17RS.bmp	Milo	4	21	1	2	1577	1	1
3	2	19RS.bmp	Menno	5	2	1	2	1854	1	1
3	2	8SR.bmp	Milano	6	1	1	2	1601	1	1
3	2	12SR.bmp	Manolo	6	2	1	2	1750	1	1
3	2	15RS.bmp	Mona	4	5	2	2	1731	1	1
3	2	20SR.bmp	Leonna	6	1	2	2	1913	1	1
3	2	2SR.bmp	Noelle	6	10	2	2	2061	1	1
3	2	16SR.bmp	Molly	5	43	2	2	1322	1	1
3	2	14SR.bmp	Luana	5	2	2	2	2603	1	1
4	2	9SR.bmp	Aki	3	1	1	1	1958	1	0
4	2	14RS.bmp	Ekta	4	1	2	1	2310	1	0
4	2	7SR.bmp	Etta	4	2	2	1	2268	1	0
4	2	16RS.bmp	Kai	3	61	1	1	1800	0	1
4	2	2RS.bmp	Tate	4	23	1	1	1962	0	1
4	2	17SR.bmp	Teak	4	1	1	1	2756	0	1
4	2	13SR.bmp	Tae	3	1	1	1	1674	0	1
4	2	8RS.bmp	Kate	4	44	2	1	2450	0	1
4	2	11SR.bmp	Tia	3	11	2	1	2143	0	1
4	2	19SR.bmp	Katia	5	2	2	1	2037	0	1
4	2	18RS.bmp	Milano	6	1	1	2	2783	0	0
4	2	6RS.bmp	Manolo	6	2	1	2	2323	0	0
4	2	20RS.bmp	Milo	4	21	1	2	2228	0	0
4	2	5SR.bmp	Leo	3	46	1	2	1976	0	0
4	2	4RS.bmp	Molly	5	43	2	2	1881	0	0
4	2	3SR.bmp	Leonna	6	1	2	2	3284	0	0
4	2	12RS.bmp	Menno	5	2	1	2	2616	1	1
4	2	10RS.bmp	Mona	4	5	2	2	2627	1	1
4	2	1SR.bmp	Noelle	6	10	2	2	2033	1	1
4	2	15SR.bmp	Luana	5	2	2	2	2415	1	1
5	1	5RS.bmp	Teak	4	1	1	1	2270	1	0
5	1	4SR.bmp	Kai	3	61	1	1	2662	1	0
5	1	12SR.bmp	Aki	3	1	1	1	3071	1	0
5	1	18SR.bmp	Tate	4	23	1	1	4864	1	0
5	1	17RS.bmp	Ekta	4	1	2	1	2126	1	0
5	1	9RS.bmp	Tae	3	1	1	1	1971	0	1
5	1	13RS.bmp	Tia	3	11	2	1	1672	0	1
5	1	11RS.bmp	Etta	4	2	2	1	4122	0	1
5	1	2SR.bmp	Katia	5	2	2	1	2027	0	1
5	1	6SR.bmp	Kate	4	44	2	1	1635	0	1
5	1	15RS.bmp	Milano	6	1	1	2	1383	1	1
5	1	3RS.bmp	Menno	5	2	1	2	1843	1	1
5	1	14SR.bmp	Manolo	6	2	1	2	1445	1	1
5	1	8SR.bmp	Milo	4	21	1	2	4742	1	1
5	1	20SR.bmp	Leo	3	46	1	2	1653	1	1
5	1	1RS.bmp	Leonna	6	1	2	2	2974	1	1
5	1	19RS.bmp	Luana	5	2	2	2	1279	1	1
5	1	7RS.bmp	Molly	5	43	2	2	1847	1	1
5	1	10SR.bmp	Noelle	6	10	2	2	2377	1	1
5	1	16SR.bmp	Mona	4	5	2	2	2198	1	1
6	2	18RS.bmp	Tate	4	23	1	1	2120	1	0
6	2	10RS.bmp	Teak	4	1	1	1	4564	1	0
6	2	17SR.bmp	Kai	3	61	1	1	3296	1	0
6	2	12RS.bmp	Katia	5	2	2	1	2145	1	0
6	2	1SR.bmp	Kate	4	44	2	1	1622	1	0
6	2	7SR.bmp	Tia	3	11	2	1	1036	1	0
6	2	9SR.bmp	Tae	3	1	1	1	4701	0	1
6	2	15SR.bmp	Aki	3	1	1	1	1749	0	1
6	2	6RS.bmp	Etta	4	2	2	1	3804	0	1
6	2	19SR.bmp	Ekta	4	1	2	1	8498	0	1
6	2	13SR.bmp	Manolo	6	2	1	2	5317	0	0
6	2	3SR.bmp	Leo	3	46	1	2	4110	0	0
6	2	8RS.bmp	Menno	5	2	1	2	4831	1	1
6	2	20RS.bmp	Milano	6	1	1	2	4971	1	1
6	2	16RS.bmp	Milo	4	21	1	2	1448	1	1
6	2	2RS.bmp	Luana	5	2	2	2	3973	1	1
6	2	4RS.bmp	Leonna	6	1	2	2	2617	1	1
6	2	14RS.bmp	Noelle	6	10	2	2	1626	1	1
6	2	5SR.bmp	Molly	5	43	2	2	3335	1	1
6	2	11SR.bmp	Mona	4	5	2	2	3262	1	1
7	2	14SR.bmp	Ekta	4	1	2	1	1273	1	0
7	2	11RS.bmp	Kai	3	61	1	1	1857	0	1
7	2	17RS.bmp	Teak	4	1	1	1	978	0	1
7	2	2SR.bmp	Aki	3	1	1	1	1862	0	1
7	2	10SR.bmp	Tae	3	1	1	1	1489	0	1
7	2	6SR.bmp	Tate	4	23	1	1	1621	0	1
7	2	7RS.bmp	Tia	3	11	2	1	1523	0	1
7	2	15RS.bmp	Etta	4	2	2	1	2071	0	1
7	2	4SR.bmp	Kate	4	44	2	1	1004	0	1
7	2	20SR.bmp	Katia	5	2	2	1	1108	0	1
7	2	19RS.bmp	Leo	3	46	1	2	1448	0	0
7	2	5RS.bmp	Menno	5	2	1	2	1384	1	1
7	2	3RS.bmp	Manolo	6	2	1	2	1339	1	1
7	2	8SR.bmp	Milo	4	21	1	2	1702	1	1
7	2	18SR.bmp	Milano	6	1	1	2	1234	1	1
7	2	13RS.bmp	Noelle	6	10	2	2	1380	1	1
7	2	1RS.bmp	Molly	5	43	2	2	880	1	1
7	2	9RS.bmp	Leonna	6	1	2	2	1536	1	1
7	2	12SR.bmp	Mona	4	5	2	2	1499	1	1
7	2	16SR.bmp	Luana	5	2	2	2	828	1	1
8	2	20RS.bmp	Teak	4	1	1	1	2659	1	0
8	2	16RS.bmp	Kai	3	61	1	1	1864	1	0
8	2	5SR.bmp	Aki	3	1	1	1	2186	1	0
8	2	3SR.bmp	Tate	4	23	1	1	1625	1	0
8	2	13SR.bmp	Tae	3	1	1	1	2478	1	0
8	2	8RS.bmp	Etta	4	2	2	1	1917	1	0
8	2	10RS.bmp	Ekta	4	1	2	1	2379	1	0
8	2	18RS.bmp	Katia	5	2	2	1	3353	1	0
8	2	11SR.bmp	Tia	3	11	2	1	1744	1	0
8	2	9SR.bmp	Kate	4	44	2	1	1368	1	0
8	2	14RS.bmp	Manolo	6	2	1	2	1265	0	0
8	2	6RS.bmp	Milano	6	1	1	2	1890	0	0
8	2	4RS.bmp	Molly	5	43	2	2	3491	0	0
8	2	1SR.bmp	Milo	4	21	1	2	1843	1	1
8	2	19SR.bmp	Leo	3	46	1	2	2436	1	1
8	2	17SR.bmp	Menno	5	2	1	2	2363	1	1
8	2	12RS.bmp	Luana	5	2	2	2	2614	1	1
8	2	2RS.bmp	Mona	4	5	2	2	1626	1	1
8	2	15SR.bmp	Noelle	6	10	2	2	2270	1	1
8	2	7SR.bmp	Leonna	6	1	2	2	3598	1	1
9	2	15RS.bmp	Aki	3	1	1	1	2407	1	0
9	2	2SR.bmp	Kai	3	61	1	1	3357	1	0
9	2	8SR.bmp	Tae	3	1	1	1	2114	1	0
9	2	20SR.bmp	Teak	4	1	1	1	3045	1	0
9	2	4SR.bmp	Ekta	4	1	2	1	2196	1	0
9	2	10SR.bmp	Kate	4	44	2	1	2507	1	0
9	2	14SR.bmp	Tate	4	23	1	1	2985	0	1
9	2	9RS.bmp	Etta	4	2	2	1	2281	0	1
9	2	6SR.bmp	Tia	3	11	2	1	3830	0	1
9	2	18SR.bmp	Katia	5	2	2	1	2616	0	1
9	2	1RS.bmp	Leo	3	46	1	2	3432	0	0
9	2	16SR.bmp	Menno	5	2	1	2	3700	0	0
9	2	13RS.bmp	Milano	6	1	1	2	3279	1	1
9	2	7RS.bmp	Milo	4	21	1	2	1444	1	1
9	2	12SR.bmp	Manolo	6	2	1	2	1799	1	1
9	2	19RS.bmp	Luana	5	2	2	2	2562	1	1
9	2	3RS.bmp	Leonna	6	1	2	2	2538	1	1
9	2	5RS.bmp	Mona	4	5	2	2	1692	1	1
9	2	11RS.bmp	Noelle	6	10	2	2	1926	1	1
9	2	17RS.bmp	Molly	5	43	2	2	1474	1	1
10	2	8RS.bmp	Aki	3	1	1	1	3797	1	0
10	2	20RS.bmp	Tate	4	23	1	1	3562	1	0
10	2	16RS.bmp	Tae	3	1	1	1	1604	1	0
10	2	4RS.bmp	Teak	4	1	1	1	2360	0	1
10	2	14RS.bmp	Kai	3	61	1	1	2202	0	1
10	2	6RS.bmp	Tia	3	11	2	1	2028	0	1
10	2	1SR.bmp	Kate	4	44	2	1	2409	0	1
10	2	7SR.bmp	Etta	4	2	2	1	1330	0	1
10	2	15SR.bmp	Katia	5	2	2	1	1640	0	1
10	2	19SR.bmp	Ekta	4	1	2	1	1900	0	1
10	2	10RS.bmp	Menno	5	2	1	2	2232	0	0
10	2	2RS.bmp	Leo	3	46	1	2	1345	0	0
10	2	9SR.bmp	Manolo	6	2	1	2	2950	0	0
10	2	11SR.bmp	Milano	6	1	1	2	1271	0	0
10	2	3SR.bmp	Noelle	6	10	2	2	2031	0	0
10	2	18RS.bmp	Milo	4	21	1	2	2256	1	1
10	2	12RS.bmp	Luana	5	2	2	2	3351	1	1
10	2	17SR.bmp	Molly	5	43	2	2	2166	1	1
10	2	13SR.bmp	Leonna	6	1	2	2	3246	1	1
10	2	5SR.bmp	Mona	4	5	2	2	1629	1	1
11	2	15RS.bmp	Teak	4	1	1	1	2774	1	0
11	2	10SR.bmp	Katia	5	2	2	1	1526	1	0
11	2	13RS.bmp	Tate	4	23	1	1	2550	0	1
11	2	9RS.bmp	Aki	3	1	1	1	1082	0	1
11	2	1RS.bmp	Kai	3	61	1	1	4977	0	1
11	2	20SR.bmp	Tae	3	1	1	1	2146	0	1
11	2	7RS.bmp	Kate	4	44	2	1	4915	0	1
11	2	19RS.bmp	Etta	4	2	2	1	1089	0	1
11	2	4SR.bmp	Ekta	4	1	2	1	3214	0	1
11	2	16SR.bmp	Tia	3	11	2	1	1499	0	1
11	2	12SR.bmp	Menno	5	2	1	2	2114	0	0
11	2	5RS.bmp	Leo	3	46	1	2	2788	1	1
11	2	11RS.bmp	Manolo	6	2	1	2	3374	1	1
11	2	14SR.bmp	Milano	6	1	1	2	1253	1	1
11	2	8SR.bmp	Milo	4	21	1	2	3438	1	1
11	2	17RS.bmp	Noelle	6	10	2	2	1287	1	1
11	2	3RS.bmp	Molly	5	43	2	2	3168	1	1
11	2	18SR.bmp	Mona	4	5	2	2	2464	1	1
11	2	2SR.bmp	Leonna	6	1	2	2	1787	1	1
11	2	6SR.bmp	Luana	5	2	2	2	1461	1	1
12	2	10RS.bmp	Teak	4	1	1	1	6102	1	0
12	2	16RS.bmp	Tate	4	23	1	1	3721	1	0
12	2	2RS.bmp	Tae	3	1	1	1	2875	1	0
12	2	5SR.bmp	Aki	3	1	1	1	3354	1	0
12	2	13SR.bmp	Kai	3	61	1	1	3113	1	0
12	2	4RS.bmp	Ekta	4	1	2	1	4404	1	0
12	2	6RS.bmp	Katia	5	2	2	1	3634	1	0
12	2	12RS.bmp	Tia	3	11	2	1	2280	1	0
12	2	11SR.bmp	Etta	4	2	2	1	2044	1	0
12	2	18RS.bmp	Kate	4	44	2	1	4387	0	1
12	2	3SR.bmp	Manolo	6	2	1	2	1820	0	0
12	2	8RS.bmp	Milano	6	1	1	2	6656	1	1
12	2	9SR.bmp	Leo	3	46	1	2	3261	1	1
12	2	15SR.bmp	Menno	5	2	1	2	2985	1	1
12	2	1SR.bmp	Milo	4	21	1	2	1867	1	1
12	2	14RS.bmp	Noelle	6	10	2	2	3472	1	1
12	2	20RS.bmp	Mona	4	5	2	2	3523	1	1
12	2	7SR.bmp	Molly	5	43	2	2	5739	1	1
12	2	17SR.bmp	Leonna	6	1	2	2	2582	1	1
12	2	19SR.bmp	Luana	5	2	2	2	2883	1	1
13	2	11RS.bmp	Tae	3	1	1	1	1281	1	0
13	2	1RS.bmp	Aki	3	1	1	1	1638	1	0
13	2	4SR.bmp	Kai	3	61	1	1	1606	1	0
13	2	13RS.bmp	Ekta	4	1	2	1	1293	1	0
13	2	3RS.bmp	Etta	4	2	2	1	1749	1	0
13	2	20SR.bmp	Teak	4	1	1	1	1486	0	1
13	2	6SR.bmp	Tate	4	23	1	1	2120	0	1
13	2	7RS.bmp	Kate	4	44	2	1	1912	0	1
13	2	18SR.bmp	Tia	3	11	2	1	1408	0	1
13	2	16SR.bmp	Katia	5	2	2	1	1732	0	1
13	2	9RS.bmp	Manolo	6	2	1	2	2126	0	0
13	2	17RS.bmp	Molly	5	43	2	2	1038	0	0
13	2	12SR.bmp	Luana	5	2	2	2	1725	0	0
13	2	2SR.bmp	Leonna	6	1	2	2	2053	0	0
13	2	5RS.bmp	Menno	5	2	1	2	1645	1	1
13	2	19RS.bmp	Milo	4	21	1	2	1504	1	1
13	2	14SR.bmp	Leo	3	46	1	2	1802	1	1
13	2	8SR.bmp	Milano	6	1	1	2	2327	1	1
13	2	15RS.bmp	Noelle	6	10	2	2	1682	1	1
13	2	10SR.bmp	Mona	4	5	2	2	1340	1	1
14	2	12RS.bmp	Teak	4	1	1	1	1379	1	0
14	2	20RS.bmp	Aki	3	1	1	1	1161	1	0
14	2	11SR.bmp	Kai	3	61	1	1	1424	1	0
14	2	19SR.bmp	Kate	4	44	2	1	1882	1	0
14	2	3SR.bmp	Etta	4	2	2	1	1859	1	0
14	2	17SR.bmp	Ekta	4	1	2	1	1419	1	0
14	2	6RS.bmp	Tae	3	1	1	1	1138	0	1
14	2	5SR.bmp	Tate	4	23	1	1	1142	0	1
14	2	16RS.bmp	Katia	5	2	2	1	2478	0	1
14	2	9SR.bmp	Tia	3	11	2	1	1556	0	1
14	2	18RS.bmp	Manolo	6	2	1	2	1185	1	1
14	2	10RS.bmp	Menno	5	2	1	2	1394	1	1
14	2	14RS.bmp	Milano	6	1	1	2	1342	1	1
14	2	13SR.bmp	Leo	3	46	1	2	3123	1	1
14	2	15SR.bmp	Milo	4	21	1	2	2826	1	1
14	2	4RS.bmp	Leonna	6	1	2	2	1592	1	1
14	2	2RS.bmp	Noelle	6	10	2	2	1234	1	1
14	2	8RS.bmp	Luana	5	2	2	2	1165	1	1
14	2	1SR.bmp	Mona	4	5	2	2	1226	1	1
14	2	7SR.bmp	Molly	5	43	2	2	1399	1	1
15	2	13RS.bmp	Teak	4	1	1	1	2719	1	0
15	2	12SR.bmp	Kai	3	61	1	1	3335	1	0
15	2	18SR.bmp	Katia	5	2	2	1	3053	1	0
15	2	4SR.bmp	Kate	4	44	2	1	5078	1	0
15	2	3RS.bmp	Tae	3	1	1	1	2959	0	1
15	2	1RS.bmp	Aki	3	1	1	1	2632	0	1
15	2	11RS.bmp	Tate	4	23	1	1	2652	0	1
15	2	5RS.bmp	Ekta	4	1	2	1	1973	0	1
15	2	17RS.bmp	Etta	4	2	2	1	3238	0	1
15	2	6SR.bmp	Tia	3	11	2	1	2448	0	1
15	2	20SR.bmp	Milo	4	21	1	2	3000	0	0
15	2	14SR.bmp	Molly	5	43	2	2	3924	0	0
15	2	16SR.bmp	Mona	4	5	2	2	2841	0	0
15	2	19RS.bmp	Manolo	6	2	1	2	6095	1	1
15	2	15RS.bmp	Milano	6	1	1	2	2418	1	1
15	2	8SR.bmp	Menno	5	2	1	2	3256	1	1
15	2	2SR.bmp	Leo	3	46	1	2	2272	1	1
15	2	7RS.bmp	Luana	5	2	2	2	2159	1	1
15	2	9RS.bmp	Noelle	6	10	2	2	1738	1	1
15	2	10SR.bmp	Leonna	6	1	2	2	4108	1	1
16	1	14RS.bmp	Tate	4	23	1	1	2062	1	0
16	1	8RS.bmp	Aki	3	1	1	1	2079	1	0
16	1	18RS.bmp	Teak	4	1	1	1	1643	1	0
16	1	6RS.bmp	Etta	4	2	2	1	7930	1	0
16	1	16RS.bmp	Kate	4	44	2	1	6982	1	0
16	1	10RS.bmp	Ekta	4	1	2	1	3889	1	0
16	1	5SR.bmp	Katia	5	2	2	1	4171	1	0
16	1	13SR.bmp	Tae	3	1	1	1	2438	0	1
16	1	15SR.bmp	Kai	3	61	1	1	1999	0	1
16	1	11SR.bmp	Tia	3	11	2	1	2472	0	1
16	1	4RS.bmp	Milo	4	21	1	2	2529	1	1
16	1	20RS.bmp	Milano	6	1	1	2	2100	1	1
16	1	7SR.bmp	Leo	3	46	1	2	3016	1	1
16	1	17SR.bmp	Manolo	6	2	1	2	1762	1	1
16	1	19SR.bmp	Menno	5	2	1	2	1987	1	1
16	1	12RS.bmp	Leonna	6	1	2	2	2947	1	1
16	1	2RS.bmp	Molly	5	43	2	2	10634	1	1
16	1	3SR.bmp	Mona	4	5	2	2	2381	1	1
16	1	9SR.bmp	Noelle	6	10	2	2	1836	1	1
16	1	1SR.bmp	Luana	5	2	2	2	1261	1	1
17	2	3RS.bmp	Aki	3	1	1	1	1252	1	0
17	2	7RS.bmp	Teak	4	1	1	1	736	1	0
17	2	11RS.bmp	Tae	3	1	1	1	1724	1	0
17	2	14SR.bmp	Tate	4	23	1	1	673	1	0
17	2	20SR.bmp	Kai	3	61	1	1	798	1	0
17	2	9RS.bmp	Etta	4	2	2	1	1082	0	1
17	2	13RS.bmp	Katia	5	2	2	1	1060	0	1
17	2	5RS.bmp	Ekta	4	1	2	1	2221	0	1
17	2	16SR.bmp	Kate	4	44	2	1	771	0	1
17	2	6SR.bmp	Tia	3	11	2	1	805	0	1
17	2	19RS.bmp	Menno	5	2	1	2	3259	0	0
17	2	18SR.bmp	Leo	3	46	1	2	650	0	0
17	2	12SR.bmp	Milo	4	21	1	2	1246	1	1
17	2	2SR.bmp	Milano	6	1	1	2	1341	1	1
17	2	4SR.bmp	Manolo	6	2	1	2	1054	1	1
17	2	15RS.bmp	Leonna	6	1	2	2	1283	1	1
17	2	1RS.bmp	Molly	5	43	2	2	1807	1	1
17	2	17RS.bmp	Mona	4	5	2	2	953	1	1
17	2	8SR.bmp	Noelle	6	10	2	2	1956	1	1
17	2	10SR.bmp	Luana	5	2	2	2	895	1	1
18	1	13SR.bmp	Tate	4	23	1	1	1324	1	0
18	1	19SR.bmp	Aki	3	1	1	1	1185	1	0
18	1	15SR.bmp	Teak	4	1	1	1	1076	1	0
18	1	20RS.bmp	Ekta	4	1	2	1	1920	1	0
18	1	17SR.bmp	Tae	3	1	1	1	1282	0	1
18	1	1SR.bmp	Kai	3	61	1	1	1535	0	1
18	1	6RS.bmp	Katia	5	2	2	1	1577	0	1
18	1	2RS.bmp	Etta	4	2	2	1	1175	0	1
18	1	14RS.bmp	Kate	4	44	2	1	1312	0	1
18	1	18RS.bmp	Tia	3	11	2	1	1180	0	1
18	1	11SR.bmp	Milano	6	1	1	2	1355	0	0
18	1	9SR.bmp	Noelle	6	10	2	2	1021	0	0
18	1	8RS.bmp	Manolo	6	2	1	2	1577	1	1
18	1	16RS.bmp	Menno	5	2	1	2	1678	1	1
18	1	12RS.bmp	Leo	3	46	1	2	1365	1	1
18	1	5SR.bmp	Milo	4	21	1	2	954	1	1
18	1	10RS.bmp	Leonna	6	1	2	2	2532	1	1
18	1	4RS.bmp	Luana	5	2	2	2	1203	1	1
18	1	7SR.bmp	Mona	4	5	2	2	2504	1	1
18	1	3SR.bmp	Molly	5	43	2	2	1045	1	1
19	2	7RS.bmp	Aki	3	1	1	1	1794	1	0
19	2	8SR.bmp	Kai	3	61	1	1	1875	1	0
19	2	6SR.bmp	Tate	4	23	1	1	1529	1	0
19	2	10SR.bmp	Teak	4	1	1	1	1331	1	0
19	2	13RS.bmp	Etta	4	2	2	1	2069	1	0
19	2	14SR.bmp	Tae	3	1	1	1	2143	0	1
19	2	1RS.bmp	Kate	4	44	2	1	1649	0	1
19	2	12SR.bmp	Tia	3	11	2	1	1237	0	1
19	2	4SR.bmp	Ekta	4	1	2	1	1780	0	1
19	2	18SR.bmp	Katia	5	2	2	1	1798	0	1
19	2	15RS.bmp	Milo	4	21	1	2	1888	0	0
19	2	2SR.bmp	Manolo	6	2	1	2	1453	0	0
19	2	20SR.bmp	Milano	6	1	1	2	2397	0	0
19	2	17RS.bmp	Leonna	6	1	2	2	2175	0	0
19	2	19RS.bmp	Leo	3	46	1	2	2096	1	1
19	2	16SR.bmp	Menno	5	2	1	2	1712	1	1
19	2	3RS.bmp	Mona	4	5	2	2	2036	1	1
19	2	5RS.bmp	Noelle	6	10	2	2	2030	1	1
19	2	9RS.bmp	Luana	5	2	2	2	1428	1	1
19	2	11RS.bmp	Molly	5	43	2	2	1285	1	1
20	2	18RS.bmp	Tate	4	23	1	1	2455	1	0
20	2	2RS.bmp	Teak	4	1	1	1	4805	1	0
20	2	12RS.bmp	Aki	3	1	1	1	4679	1	0
20	2	8RS.bmp	Tae	3	1	1	1	5151	1	0
20	2	17SR.bmp	Kai	3	61	1	1	3191	1	0
20	2	4RS.bmp	Tia	3	11	2	1	1924	1	0
20	2	5SR.bmp	Ekta	4	1	2	1	3148	1	0
20	2	19SR.bmp	Katia	5	2	2	1	2218	1	0
20	2	20RS.bmp	Etta	4	2	2	1	1860	0	1
20	2	11SR.bmp	Kate	4	44	2	1	2002	0	1
20	2	1SR.bmp	Luana	5	2	2	2	2306	0	0
20	2	16RS.bmp	Milo	4	21	1	2	1726	1	1
20	2	10RS.bmp	Menno	5	2	1	2	2071	1	1
20	2	6RS.bmp	Manolo	6	2	1	2	3909	1	1
20	2	9SR.bmp	Milano	6	1	1	2	1979	1	1
20	2	3SR.bmp	Leo	3	46	1	2	1555	1	1
20	2	14RS.bmp	Noelle	6	10	2	2	3466	1	1
20	2	13SR.bmp	Molly	5	43	2	2	1393	1	1
20	2	7SR.bmp	Mona	4	5	2	2	1681	1	1
20	2	15SR.bmp	Leonna	6	1	2	2	4983	1	1
21	2	7RS.bmp	Tae	3	1	1	1	2024	1	0
21	2	19RS.bmp	Teak	4	1	1	1	1439	1	0
21	2	5RS.bmp	Aki	3	1	1	1	1206	1	0
21	2	6SR.bmp	Kai	3	61	1	1	1847	1	0
21	2	17RS.bmp	Tia	3	11	2	1	1596	1	0
21	2	14SR.bmp	Kate	4	44	2	1	874	1	0
21	2	20SR.bmp	Ekta	4	1	2	1	1392	1	0
21	2	8SR.bmp	Etta	4	2	2	1	1003	1	0
21	2	11RS.bmp	Tate	4	23	1	1	1639	0	1
21	2	13RS.bmp	Katia	5	2	2	1	1459	0	1
21	2	2SR.bmp	Manolo	6	2	1	2	1381	0	0
21	2	4SR.bmp	Leo	3	46	1	2	1393	0	0
21	2	15RS.bmp	Mona	4	5	2	2	1232	0	0
21	2	9RS.bmp	Menno	5	2	1	2	1309	1	1
21	2	18SR.bmp	Milano	6	1	1	2	1434	1	1
21	2	12SR.bmp	Milo	4	21	1	2	2686	1	1
21	2	1RS.bmp	Leonna	6	1	2	2	1908	1	1
21	2	3RS.bmp	Noelle	6	10	2	2	1217	1	1
21	2	10SR.bmp	Luana	5	2	2	2	1937	1	1
21	2	16SR.bmp	Molly	5	43	2	2	1565	1	1
22	2	16RS.bmp	Aki	3	1	1	1	1707	1	0
22	2	13SR.bmp	Tae	3	1	1	1	901	1	0
22	2	8RS.bmp	Tia	3	11	2	1	2358	1	0
22	2	2RS.bmp	Kate	4	44	2	1	3767	1	0
22	2	12RS.bmp	Teak	4	1	1	1	779	0	1
22	2	17SR.bmp	Kai	3	61	1	1	2688	0	1
22	2	11SR.bmp	Tate	4	23	1	1	824	0	1
22	2	4RS.bmp	Ekta	4	1	2	1	2183	0	1
22	2	1SR.bmp	Katia	5	2	2	1	2837	0	1
22	2	9SR.bmp	Etta	4	2	2	1	1752	0	1
22	2	6RS.bmp	Manolo	6	2	1	2	1189	0	0
22	2	3SR.bmp	Milo	4	21	1	2	1764	0	0
22	2	5SR.bmp	Menno	5	2	1	2	1529	0	0
22	2	18RS.bmp	Noelle	6	10	2	2	3651	0	0
22	2	7SR.bmp	Molly	5	43	2	2	1459	0	0
22	2	10RS.bmp	Leo	3	46	1	2	2783	1	1
22	2	19SR.bmp	Milano	6	1	1	2	2156	1	1
22	2	20RS.bmp	Luana	5	2	2	2	1301	1	1
22	2	14RS.bmp	Mona	4	5	2	2	2213	1	1
22	2	15SR.bmp	Leonna	6	1	2	2	3592	1	1
23	2	13RS.bmp	Tae	3	1	1	1	1868	1	0
23	2	5RS.bmp	Kai	3	61	1	1	1685	1	0
23	2	14SR.bmp	Teak	4	1	1	1	2756	1	0
23	2	6SR.bmp	Tate	4	23	1	1	2130	1	0
23	2	7RS.bmp	Aki	3	1	1	1	1749	0	1
23	2	19RS.bmp	Etta	4	2	2	1	1697	0	1
23	2	1RS.bmp	Kate	4	44	2	1	1596	0	1
23	2	3RS.bmp	Ekta	4	1	2	1	2173	0	1
23	2	9RS.bmp	Tia	3	11	2	1	1687	0	1
23	2	16SR.bmp	Katia	5	2	2	1	2960	0	1
23	2	15RS.bmp	Manolo	6	2	1	2	2177	0	0
23	2	11RS.bmp	Milo	4	21	1	2	3075	0	0
23	2	17RS.bmp	Milano	6	1	1	2	3216	0	0
23	2	8SR.bmp	Menno	5	2	1	2	2525	0	0
23	2	10SR.bmp	Molly	5	43	2	2	1843	0	0
23	2	18SR.bmp	Leo	3	46	1	2	2158	1	1
23	2	12SR.bmp	Noelle	6	10	2	2	1762	1	1
23	2	20SR.bmp	Mona	4	5	2	2	1893	1	1
23	2	4SR.bmp	Leonna	6	1	2	2	2106	1	1
23	2	2SR.bmp	Luana	5	2	2	2	1886	1	1
24	2	10RS.bmp	Kai	3	61	1	1	1967	1	0
24	2	12RS.bmp	Aki	3	1	1	1	7560	1	0
24	2	6RS.bmp	Teak	4	1	1	1	2303	1	0
24	2	11SR.bmp	Tae	3	1	1	1	11979	1	0
24	2	20RS.bmp	Kate	4	44	2	1	3190	1	0
24	2	9SR.bmp	Ekta	4	1	2	1	9104	1	0
24	2	16RS.bmp	Tate	4	23	1	1	2837	0	1
24	2	14RS.bmp	Katia	5	2	2	1	1482	0	1
24	2	17SR.bmp	Etta	4	2	2	1	5588	0	1
24	2	5SR.bmp	Tia	3	11	2	1	1141	0	1
24	2	1SR.bmp	Leo	3	46	1	2	4077	0	0
24	2	13SR.bmp	Menno	5	2	1	2	9929	0	0
24	2	19SR.bmp	Mona	4	5	2	2	4031	0	0
24	2	4RS.bmp	Milo	4	21	1	2	2449	1	1
24	2	2RS.bmp	Manolo	6	2	1	2	10594	1	1
24	2	3SR.bmp	Milano	6	1	1	2	3263	1	1
24	2	8RS.bmp	Noelle	6	10	2	2	2301	1	1
24	2	18RS.bmp	Leonna	6	1	2	2	3688	1	1
24	2	7SR.bmp	Molly	5	43	2	2	8135	1	1
24	2	15SR.bmp	Luana	5	2	2	2	2891	1	1
25	2	13RS.bmp	Teak	4	1	1	1	1506	1	0
25	2	5RS.bmp	Tate	4	23	1	1	1383	0	1
25	2	1RS.bmp	Aki	3	1	1	1	536	0	1
25	2	18SR.bmp	Tae	3	1	1	1	1251	0	1
25	2	6SR.bmp	Kai	3	61	1	1	805	0	1
25	2	15RS.bmp	Tia	3	11	2	1	1482	0	1
25	2	9RS.bmp	Etta	4	2	2	1	1096	0	1
25	2	11RS.bmp	Kate	4	44	2	1	1475	0	1
25	2	16SR.bmp	Ekta	4	1	2	1	666	0	1
25	2	12SR.bmp	Katia	5	2	2	1	1177	0	1
25	2	8SR.bmp	Luana	5	2	2	2	1431	0	0
25	2	3RS.bmp	Milo	4	21	1	2	1007	1	1
25	2	7RS.bmp	Menno	5	2	1	2	1011	1	1
25	2	17RS.bmp	Leo	3	46	1	2	1119	1	1
25	2	2SR.bmp	Milano	6	1	1	2	1453	1	1
25	2	20SR.bmp	Manolo	6	2	1	2	1154	1	1
25	2	19RS.bmp	Leonna	6	1	2	2	1489	1	1
25	2	10SR.bmp	Mona	4	5	2	2	1179	1	1
25	2	14SR.bmp	Noelle	6	10	2	2	1314	1	1
25	2	4SR.bmp	Molly	5	43	2	2	1581	1	1
26	2	16RS.bmp	Teak	4	1	1	1	2016	1	0
26	2	17SR.bmp	Aki	3	1	1	1	3197	1	0
26	2	19SR.bmp	Kai	3	61	1	1	1731	1	0
26	2	1SR.bmp	Tate	4	23	1	1	1473	1	0
26	2	2RS.bmp	Tia	3	11	2	1	1887	1	0
26	2	4RS.bmp	Kate	4	44	2	1	2069	1	0
26	2	18RS.bmp	Etta	4	2	2	1	2024	1	0
26	2	5SR.bmp	Katia	5	2	2	1	1826	1	0
26	2	12RS.bmp	Tae	3	1	1	1	3315	0	1
26	2	6RS.bmp	Ekta	4	1	2	1	2659	0	1
26	2	10RS.bmp	Milo	4	21	1	2	1896	0	0
26	2	9SR.bmp	Menno	5	2	1	2	1610	0	0
26	2	15SR.bmp	Leo	3	46	1	2	5222	0	0
26	2	8RS.bmp	Mona	4	5	2	2	1511	0	0
26	2	13SR.bmp	Milano	6	1	1	2	2767	1	1
26	2	3SR.bmp	Manolo	6	2	1	2	2328	1	1
26	2	14RS.bmp	Leonna	6	1	2	2	3085	1	1
26	2	20RS.bmp	Molly	5	43	2	2	1501	1	1
26	2	7SR.bmp	Noelle	6	10	2	2	1521	1	1
26	2	11SR.bmp	Luana	5	2	2	2	1835	1	1
27	2	1RS.bmp	Teak	4	1	1	1	4101	1	0
27	2	5RS.bmp	Aki	3	1	1	1	3204	1	0
27	2	14SR.bmp	Tate	4	23	1	1	4886	1	0
27	2	3RS.bmp	Etta	4	2	2	1	4270	1	0
27	2	13RS.bmp	Kai	3	61	1	1	4656	0	1
27	2	20SR.bmp	Tae	3	1	1	1	11436	0	1
27	2	19RS.bmp	Tia	3	11	2	1	4955	0	1
27	2	7RS.bmp	Ekta	4	1	2	1	8225	0	1
27	2	6SR.bmp	Kate	4	44	2	1	2340	0	1
27	2	4SR.bmp	Katia	5	2	2	1	6363	0	1
27	2	11RS.bmp	Menno	5	2	1	2	3928	0	0
27	2	2SR.bmp	Leo	3	46	1	2	5669	0	0
27	2	17RS.bmp	Milo	4	21	1	2	4249	1	1
27	2	18SR.bmp	Milano	6	1	1	2	5621	1	1
27	2	16SR.bmp	Manolo	6	2	1	2	3471	1	1
27	2	15RS.bmp	Luana	5	2	2	2	2068	1	1
27	2	9RS.bmp	Mona	4	5	2	2	2707	1	1
27	2	10SR.bmp	Leonna	6	1	2	2	3379	1	1
27	2	12SR.bmp	Molly	5	43	2	2	1822	1	1
27	2	8SR.bmp	Noelle	6	10	2	2	2773	1	1
28	2	2RS.bmp	Kai	3	61	1	1	945	1	0
28	2	16RS.bmp	Teak	4	1	1	1	1859	1	0
28	2	11SR.bmp	Tae	3	1	1	1	961	1	0
28	2	3SR.bmp	Aki	3	1	1	1	833	1	0
28	2	8RS.bmp	Tia	3	11	2	1	842	1	0
28	2	7SR.bmp	Ekta	4	1	2	1	1267	1	0
28	2	12RS.bmp	Tate	4	23	1	1	1190	0	1
28	2	14RS.bmp	Katia	5	2	2	1	1258	0	1
28	2	10RS.bmp	Etta	4	2	2	1	1121	0	1
28	2	13SR.bmp	Kate	4	44	2	1	923	0	1
28	2	18RS.bmp	Manolo	6	2	1	2	1415	0	0
28	2	19SR.bmp	Milano	6	1	1	2	1361	0	0
28	2	5SR.bmp	Menno	5	2	1	2	929	0	0
28	2	4RS.bmp	Luana	5	2	2	2	1212	0	0
28	2	20RS.bmp	Milo	4	21	1	2	1375	1	1
28	2	9SR.bmp	Leo	3	46	1	2	1667	1	1
28	2	6RS.bmp	Noelle	6	10	2	2	1252	1	1
28	2	1SR.bmp	Leonna	6	1	2	2	1074	1	1
28	2	17SR.bmp	Molly	5	43	2	2	1075	1	1
28	2	15SR.bmp	Mona	4	5	2	2	2104	1	1
29	2	13RS.bmp	Teak	4	1	1	1	1688	1	0
29	2	10SR.bmp	Ekta	4	1	2	1	2617	1	0
29	2	17RS.bmp	Kai	3	61	1	1	1742	0	1
29	2	9RS.bmp	Tate	4	23	1	1	2323	0	1
29	2	19RS.bmp	Tae	3	1	1	1	1613	0	1
29	2	4SR.bmp	Aki	3	1	1	1	1801	0	1
29	2	5RS.bmp	Tia	3	11	2	1	1411	0	1
29	2	8SR.bmp	Katia	5	2	2	1	2186	0	1
29	2	20SR.bmp	Kate	4	44	2	1	1364	0	1
29	2	2SR.bmp	Etta	4	2	2	1	1260	0	1
29	2	6SR.bmp	Menno	5	2	1	2	2431	0	0
29	2	18SR.bmp	Luana	5	2	2	2	2647	0	0
29	2	14SR.bmp	Molly	5	43	2	2	2089	0	0
29	2	7RS.bmp	Leo	3	46	1	2	1313	1	1
29	2	11RS.bmp	Milo	4	21	1	2	2074	1	1
29	2	15RS.bmp	Milano	6	1	1	2	1714	1	1
29	2	12SR.bmp	Manolo	6	2	1	2	3262	1	1
29	2	3RS.bmp	Mona	4	5	2	2	3222	1	1
29	2	1RS.bmp	Leonna	6	1	2	2	1422	1	1
29	2	16SR.bmp	Noelle	6	10	2	2	1535	1	1
30	2	2RS.bmp	Aki	3	1	1	1	3654	1	0
30	2	14RS.bmp	Kai	3	61	1	1	2965	1	0
30	2	11SR.bmp	Tate	4	23	1	1	2557	1	0
30	2	3SR.bmp	Teak	4	1	1	1	2395	1	0
30	2	12RS.bmp	Ekta	4	1	2	1	5440	1	0
30	2	4RS.bmp	Tae	3	1	1	1	3669	0	1
30	2	18RS.bmp	Tia	3	11	2	1	3499	0	1
30	2	17SR.bmp	Kate	4	44	2	1	6608	0	1
30	2	1SR.bmp	Etta	4	2	2	1	2691	0	1
30	2	13SR.bmp	Katia	5	2	2	1	3459	0	1
30	2	5SR.bmp	Leo	3	46	1	2	3076	0	0
30	2	8RS.bmp	Manolo	6	2	1	2	1861	1	1
30	2	15SR.bmp	Milano	6	1	1	2	2103	1	1
30	2	19SR.bmp	Milo	4	21	1	2	2241	1	1
30	2	7SR.bmp	Menno	5	2	1	2	3232	1	1
30	2	6RS.bmp	Molly	5	43	2	2	2528	1	1
30	2	16RS.bmp	Luana	5	2	2	2	3278	1	1
30	2	20RS.bmp	Leonna	6	1	2	2	2501	1	1
30	2	10RS.bmp	Noelle	6	10	2	2	7266	1	1
30	2	9SR.bmp	Mona	4	5	2	2	2849	1	1
31	2	13RS.bmp	Kai	3	61	1	1	1389	1	0
31	2	5RS.bmp	Tate	4	23	1	1	1162	1	0
31	2	20SR.bmp	Teak	4	1	1	1	1278	1	0
31	2	1RS.bmp	Etta	4	2	2	1	1373	1	0
31	2	4SR.bmp	Tia	3	11	2	1	1514	1	0
31	2	11RS.bmp	Tae	3	1	1	1	1418	0	1
31	2	8SR.bmp	Aki	3	1	1	1	1290	0	1
31	2	15RS.bmp	Kate	4	44	2	1	2538	0	1
31	2	2SR.bmp	Ekta	4	1	2	1	1022	0	1
31	2	18SR.bmp	Katia	5	2	2	1	1326	0	1
31	2	7RS.bmp	Menno	5	2	1	2	1172	0	0
31	2	16SR.bmp	Milano	6	1	1	2	1090	0	0
31	2	19RS.bmp	Manolo	6	2	1	2	1174	1	1
31	2	6SR.bmp	Milo	4	21	1	2	1329	1	1
31	2	10SR.bmp	Leo	3	46	1	2	1350	1	1
31	2	3RS.bmp	Mona	4	5	2	2	1111	1	1
31	2	9RS.bmp	Leonna	6	1	2	2	1579	1	1
31	2	17RS.bmp	Noelle	6	10	2	2	1514	1	1
31	2	12SR.bmp	Luana	5	2	2	2	1547	1	1
31	2	14SR.bmp	Molly	5	43	2	2	1127	1	1
32	2	2RS.bmp	Aki	3	1	1	1	1486	1	0
32	2	4RS.bmp	Tae	3	1	1	1	1585	1	0
32	2	11SR.bmp	Tate	4	23	1	1	1151	1	0
32	2	18RS.bmp	Ekta	4	1	2	1	1331	1	0
32	2	12RS.bmp	Kai	3	61	1	1	1361	0	1
32	2	16RS.bmp	Teak	4	1	1	1	1483	0	1
32	2	10RS.bmp	Tia	3	11	2	1	1626	0	1
32	2	17SR.bmp	Etta	4	2	2	1	1526	0	1
32	2	1SR.bmp	Kate	4	44	2	1	1437	0	1
32	2	19SR.bmp	Katia	5	2	2	1	1043	0	1
32	2	8RS.bmp	Milo	4	21	1	2	1321	0	0
32	2	3SR.bmp	Manolo	6	2	1	2	1151	0	0
32	2	7SR.bmp	Leo	3	46	1	2	1542	0	0
32	2	14RS.bmp	Noelle	6	10	2	2	1607	0	0
32	2	5SR.bmp	Luana	5	2	2	2	1494	0	0
32	2	15SR.bmp	Milano	6	1	1	2	1654	1	1
32	2	9SR.bmp	Menno	5	2	1	2	1301	1	1
32	2	20RS.bmp	Leonna	6	1	2	2	1438	1	1
32	2	6RS.bmp	Mona	4	5	2	2	1398	1	1
32	2	13SR.bmp	Molly	5	43	2	2	1659	1	1
33	2	19RS.bmp	Tae	3	1	1	1	1302	1	0
33	2	8SR.bmp	Aki	3	1	1	1	2541	1	0
33	2	20SR.bmp	Tate	4	23	1	1	1214	1	0
33	2	2SR.bmp	Teak	4	1	1	1	1947	1	0
33	2	7RS.bmp	Etta	4	2	2	1	2070	1	0
33	2	9RS.bmp	Kai	3	61	1	1	3151	0	1
33	2	13RS.bmp	Ekta	4	1	2	1	2057	0	1
33	2	11RS.bmp	Tia	3	11	2	1	1260	0	1
33	2	16SR.bmp	Kate	4	44	2	1	1442	0	1
33	2	18SR.bmp	Katia	5	2	2	1	1058	0	1
33	2	15RS.bmp	Milano	6	1	1	2	2414	0	0
33	2	12SR.bmp	Manolo	6	2	1	2	1806	0	0
33	2	10SR.bmp	Menno	5	2	1	2	1843	0	0
33	2	4SR.bmp	Milo	4	21	1	2	2770	0	0
33	2	3RS.bmp	Leo	3	46	1	2	3139	1	1
33	2	17RS.bmp	Molly	5	43	2	2	1929	1	1
33	2	1RS.bmp	Mona	4	5	2	2	1959	1	1
33	2	5RS.bmp	Leonna	6	1	2	2	1280	1	1
33	2	14SR.bmp	Noelle	6	10	2	2	1870	1	1
33	2	6SR.bmp	Luana	5	2	2	2	2168	1	1
34	2	18RS.bmp	Tae	3	1	1	1	2321	1	0
34	2	16RS.bmp	Aki	3	1	1	1	1662	1	0
34	2	12RS.bmp	Etta	4	2	2	1	1689	1	0
34	2	20RS.bmp	Kai	3	61	1	1	1469	0	1
34	2	19SR.bmp	Tate	4	23	1	1	1958	0	1
34	2	1SR.bmp	Teak	4	1	1	1	1512	0	1
34	2	14RS.bmp	Tia	3	11	2	1	1401	0	1
34	2	8RS.bmp	Katia	5	2	2	1	1597	0	1
34	2	17SR.bmp	Kate	4	44	2	1	1983	0	1
34	2	5SR.bmp	Ekta	4	1	2	1	2368	0	1
34	2	4RS.bmp	Leo	3	46	1	2	1445	0	0
34	2	2RS.bmp	Manolo	6	2	1	2	1165	0	0
34	2	11SR.bmp	Milo	4	21	1	2	1593	0	0
34	2	13SR.bmp	Menno	5	2	1	2	1958	1	1
34	2	9SR.bmp	Milano	6	1	1	2	1276	1	1
34	2	10RS.bmp	Molly	5	43	2	2	1170	1	1
34	2	6RS.bmp	Mona	4	5	2	2	1126	1	1
34	2	15SR.bmp	Leonna	6	1	2	2	1412	1	1
34	2	7SR.bmp	Noelle	6	10	2	2	1300	1	1
34	2	3SR.bmp	Luana	5	2	2	2	985	1	1
