# Supplementary material for: What’s in a Name? Sound Symbolism and Gender in First Names
Source: PLoS One. 2015 May 27;10(5):e0126809. doi: 10.1371/journal.pone.0126809 (PMC4446333; doi:10.1371/journal.pone.0126809)
Supplement: S3 Dataset — (XLSX) [file pone.0126809.s004.xlsx]

## Sheet: Sheet1
Name	TotalPhonemes	NumberRoundPhonemes	NumberSharpPhonemes	PercentageRoundPhonemes	PercentageSharpPhonemes	Gender_1=Male
John	2	1	0	0.5	0	1
Bob	2	0	0	0	0	1
Mike	2	1	1	0.5	0.5	1
Kyle	2	1	1	0.5	0.5	1
David	3	0	0	0	0	1
Mark	3	1	1	0.3333	0.3333	1
Michael	3	2	1	0.6667	0.3333	1
Jack	2	0	1	0	0.5	1
Joe	1	0	0	0	0	1
Dave	2	0	0	0	0	1
Matt	2	1	1	0.5	0.5	1
Kevin	3	1	1	0.3333	0.3333	1
Ben	2	1	0	0.5	0	1
Bill	2	1	0	0.5	0	1
Jim	2	1	0	0.5	0	1
James	3	1	0	0.3333	0	1
Chris	3	0	1	0	0.3333	1
Alex	3	1	1	0.3333	0.3333	1
Dan	2	1	0	0.5	0	1
Justin	4	1	1	0.25	0.25	1
Jacob	3	0	1	0	0.3333	1
Rob	2	0	0	0	0	1
Ryan	2	1	0	0.5	0	1
Tom	2	1	1	0.5	0.5	1
Robert	4	0	1	0	0.25	1
Tim	2	1	1	0.5	0.5	1
Jordan	4	1	0	0.25	0	1
Josh	2	0	0	0	0	1
Steve	3	0	1	0	0.3333	1
Fred	3	0	0	0	0	1
Adam	2	1	0	0.5	0	1
Jeff	2	0	0	0	0	1
Richard	4	0	0	0	0	1
Matthew	3	1	0	0.3333	0	1
Brian	3	1	0	0.3333	0	1
Sam	2	1	0	0.5	0	1
Eric	2	0	1	0	0.5	1
Jason	3	1	0	0.3333	0	1
Scott	3	0	2	0	0.6667	1
Paul	2	1	1	0.5	0.5	1
Andrew	4	1	0	0.25	0	1
Nick	2	1	1	0.5	0.5	1
Aaron	2	1	0	0.5	0	1
Brad	3	0	0	0	0	1
George	3	0	0	0	0	1
greg	3	0	0	0	0	1
Peter	3	0	2	0	0.6667	1
zack	2	0	1	0	0.5	1
Brandon	5	2	0	0.4	0	1
Daniel	3	2	0	0.6667	0	1
Sarah	2	0	0	0	0	2
Emily	2	2	0	1	0	2
Ashley	2	1	0	0.5	0	2
Amanda	3	2	0	0.6667	0	2
Jessica	3	0	1	0	0.3333	2
Kate	2	0	2	0	1	2
Jane	2	1	0	0.5	0	2
Amy	1	1	0	1	0	2
Megan	3	2	0	0.6667	0	2
Emma	1	1	0	1	0	2
Lisa	2	1	0	0.5	0	2
Lauren	3	2	0	0.6667	0	2
Anne	1	1	0	1	0	2
Mary	2	1	0	0.5	0	2
Michelle	3	2	0	0.6667	0	2
Stephanie	4	1	1	0.25	0.25	2
Jill	2	1	0	0.5	0	2
Jennifer	4	1	0	0.25	0	2
Anna	1	1	0	1	0	2
Lindsay	4	2	0	0.5	0	2
Rebecca	3	0	1	0	0.3333	2
Rachel	3	1	0	0.3333	0	2
Helen	3	2	0	0.6667	0	2
Beth	2	0	0	0	0	2
Kelly	2	1	1	0.5	0.5	2
Kristen	5	1	2	0.2	0.4	2
Laura	2	1	0	0.5	0	2
Erin	2	1	0	0.5	0	2
Jen	2	1	0	0.5	0	2
Elizabth	4	1	0	0.25	0	2
Julie	2	1	0	0.5	0	2
Alison	3	2	0	0.6667	0	2
Heather	3	0	0	0	0	2
Jenny	2	1	0	0.5	0	2
Melissa	3	2	0	0.6667	0	2
Nicole	3	2	1	0.6667	0.3333	2
Susan	3	1	0	0.3333	0	2
Katie	2	0	2	0	1	2
Kathy	2	0	1	0	0.5	2
Kim	2	1	1	0.5	0.5	2
Sally	2	1	0	0.5	0	2
Stacy	3	0	1	0	0.3333	2
Courtney	4	1	2	0.25	0.5	2
Danielle	3	2	0	0.6667	0	2
Jamie	2	1	0	0.5	0	2
Karen	3	1	1	0.3333	0.3333	2
katherine	4	1	1	0.25	0.25	2
Linda	3	2	0	0.6667	0	2
Samantha	4	2	0	0.5	0	2
Sue	1	0	0	0	0	2
