# Supplementary material for: What’s in a Name? Sound Symbolism and Gender in First Names
Source: PLoS One. 2015 May 27;10(5):e0126809. doi: 10.1371/journal.pone.0126809 (PMC4446333; doi:10.1371/journal.pone.0126809)
Supplement: S4 Dataset — (XLSX) [file pone.0126809.s005.xlsx]

## Sheet: SSAdjJune20.txt
Subject	PPTGender_1=Male	Adjective	Length	Log_Freq	Gender_1=Male	RoundSharp_1=Sharp	RT	ACC	ChoseRound
23	2	Adaptable	9	6.69	1	2	3542	0	0
23	2	Aggressive	10	8.84	2	1	2549	1	0
23	2	Angry	5	9.51	2	1	1701	0	1
23	2	Determined	10	9.7	2	1	1840	0	1
23	2	Easygoing	9	4.63	2	2	1963	1	1
23	2	Friendly	8	9.77	1	2	4025	1	1
23	2	Funny	5	10.51	1	2	4531	1	1
23	2	Harsh	5	8.5	1	1	4795	0	1
23	2	Introverted	11	5.32	2	2	4679	1	1
23	2	Irritable	9	5.9	1	1	2304	1	0
23	2	Jumpy	5	5.67	1	1	2990	1	0
23	2	Mean	4	11.93	1	1	1839	0	1
23	2	Nice	4	11.64	2	2	2176	1	1
23	2	Open	4	11.88	2	2	5764	0	0
23	2	Rigid	5	8.05	2	1	3610	1	0
23	2	Sarcastic	9	7.95	1	1	2451	0	1
23	2	Sensitive	9	9.45	1	2	4183	1	1
23	2	Unfriendly	10	6.61	2	1	2288	1	0
23	2	Unreliable	10	7.89	2	2	2891	0	0
23	2	Versatile	9	7.63	1	2	4665	0	0
24	2	Adaptable	9	6.69	2	2	2276	0	0
24	2	Aggressive	10	8.84	2	1	1445	1	0
24	2	Angry	5	9.51	2	1	2232	0	1
24	2	Determined	10	9.7	1	1	1764	0	1
24	2	Easygoing	9	4.63	1	2	1876	0	0
24	2	Friendly	8	9.77	2	2	1359	1	1
24	2	Funny	5	10.51	2	2	1457	0	0
24	2	Harsh	5	8.5	1	1	1803	1	0
24	2	Introverted	11	5.32	2	2	1605	0	0
24	2	Irritable	9	5.9	1	1	1636	0	1
24	2	Jumpy	5	5.67	1	1	1723	0	1
24	2	Mean	4	11.93	2	1	1645	1	0
24	2	Nice	4	11.64	1	2	1984	0	0
24	2	Open	4	11.88	1	2	2467	1	1
24	2	Rigid	5	8.05	2	1	1578	1	0
24	2	Sarcastic	9	7.95	1	1	1541	1	0
24	2	Sensitive	9	9.45	2	2	1514	1	1
24	2	Unfriendly	10	6.61	2	1	1952	1	0
24	2	Unreliable	10	7.89	1	2	1520	1	1
24	2	Versatile	9	7.63	1	2	2055	0	0
25	2	Adaptable	9	6.69	1	2	2078	1	1
25	2	Aggressive	10	8.84	1	1	918	1	0
25	2	Angry	5	9.51	2	1	1491	1	0
25	2	Determined	10	9.7	2	1	1496	1	0
25	2	Easygoing	9	4.63	2	2	787	1	1
25	2	Friendly	8	9.77	1	2	1099	0	0
25	2	Funny	5	10.51	2	2	690	0	0
25	2	Harsh	5	8.5	2	1	765	1	0
25	2	Introverted	11	5.32	1	2	1102	0	0
25	2	Irritable	9	5.9	1	1	901	1	0
25	2	Jumpy	5	5.67	2	1	1316	1	0
25	2	Mean	4	11.93	1	1	1518	1	0
25	2	Nice	4	11.64	2	2	1510	0	0
25	2	Open	4	11.88	1	2	2292	1	1
25	2	Rigid	5	8.05	1	1	1645	1	0
25	2	Sarcastic	9	7.95	2	1	1012	0	1
25	2	Sensitive	9	9.45	2	2	1459	1	1
25	2	Unfriendly	10	6.61	1	1	656	0	1
25	2	Unreliable	10	7.89	1	2	2363	0	0
25	2	Versatile	9	7.63	2	2	2667	1	1
27	2	Adaptable	9	6.69	1	2	1803	1	1
27	2	Aggressive	10	8.84	1	1	1212	1	0
27	2	Angry	5	9.51	2	1	1777	1	0
27	2	Determined	10	9.7	1	1	2029	1	0
27	2	Easygoing	9	4.63	2	2	1441	0	0
27	2	Friendly	8	9.77	2	2	914	1	1
27	2	Funny	5	10.51	1	2	1442	1	1
27	2	Harsh	5	8.5	2	1	1558	0	1
27	2	Introverted	11	5.32	2	2	972	0	0
27	2	Irritable	9	5.9	1	1	855	1	0
27	2	Jumpy	5	5.67	2	1	1295	0	1
27	2	Mean	4	11.93	2	1	863	0	1
27	2	Nice	4	11.64	2	2	1633	0	0
27	2	Open	4	11.88	1	2	1743	0	0
27	2	Rigid	5	8.05	1	1	1524	0	1
27	2	Sarcastic	9	7.95	2	1	1032	1	0
27	2	Sensitive	9	9.45	1	2	1317	0	0
27	2	Unfriendly	10	6.61	1	1	1218	0	1
27	2	Unreliable	10	7.89	2	2	1336	0	0
27	2	Versatile	9	7.63	1	2	1464	1	1
28	1	Adaptable	9	6.69	1	2	3235	0	0
28	1	Aggressive	10	8.84	1	1	1806	1	0
28	1	Angry	5	9.51	1	1	2062	0	1
28	1	Determined	10	9.7	1	1	1779	1	0
28	1	Easygoing	9	4.63	2	2	1857	1	1
28	1	Friendly	8	9.77	1	2	2403	0	0
28	1	Funny	5	10.51	1	2	1859	1	1
28	1	Harsh	5	8.5	2	1	2186	0	1
28	1	Introverted	11	5.32	1	2	1146	0	0
28	1	Irritable	9	5.9	1	1	1650	0	1
28	1	Jumpy	5	5.67	2	1	3294	0	1
28	1	Mean	4	11.93	2	1	1988	1	0
28	1	Nice	4	11.64	1	2	2691	1	1
28	1	Open	4	11.88	2	2	2015	0	0
28	1	Rigid	5	8.05	2	1	2656	1	0
28	1	Sarcastic	9	7.95	1	1	1370	1	0
28	1	Sensitive	9	9.45	2	2	2617	1	1
28	1	Unfriendly	10	6.61	2	1	1575	1	0
28	1	Unreliable	10	7.89	2	2	1843	0	0
28	1	Versatile	9	7.63	2	2	1699	1	1
29	1	Adaptable	9	6.69	2	2	1656	0	0
29	1	Aggressive	10	8.84	2	1	1461	0	1
29	1	Angry	5	9.51	2	1	1064	0	1
29	1	Determined	10	9.7	1	1	785	1	0
29	1	Easygoing	9	4.63	2	2	945	1	1
29	1	Friendly	8	9.77	2	2	593	1	1
29	1	Funny	5	10.51	1	2	984	1	1
29	1	Harsh	5	8.5	1	1	664	1	0
29	1	Introverted	11	5.32	2	2	818	0	0
29	1	Irritable	9	5.9	1	1	1090	0	1
29	1	Jumpy	5	5.67	2	1	736	1	0
29	1	Mean	4	11.93	2	1	674	1	0
29	1	Nice	4	11.64	2	2	863	0	0
29	1	Open	4	11.88	1	2	1076	1	1
29	1	Rigid	5	8.05	1	1	2321	1	0
29	1	Sarcastic	9	7.95	2	1	673	0	1
29	1	Sensitive	9	9.45	1	2	872	0	0
29	1	Unfriendly	10	6.61	1	1	729	1	0
29	1	Unreliable	10	7.89	1	2	751	1	1
29	1	Versatile	9	7.63	1	2	1156	1	1
30	2	Adaptable	9	6.69	2	2	2588	1	1
30	2	Aggressive	10	8.84	2	1	2210	0	1
30	2	Angry	5	9.51	2	1	4084	0	1
30	2	Determined	10	9.7	2	1	2253	0	1
30	2	Easygoing	9	4.63	2	2	1606	0	0
30	2	Friendly	8	9.77	1	2	1457	0	0
30	2	Funny	5	10.51	1	2	1701	0	0
30	2	Harsh	5	8.5	2	1	2449	0	1
30	2	Introverted	11	5.32	1	2	2695	1	1
30	2	Irritable	9	5.9	2	1	3506	0	1
30	2	Jumpy	5	5.67	1	1	2650	1	0
30	2	Mean	4	11.93	1	1	2390	0	1
30	2	Nice	4	11.64	1	2	1592	1	1
30	2	Open	4	11.88	2	2	3237	1	1
30	2	Rigid	5	8.05	1	1	1238	1	0
30	2	Sarcastic	9	7.95	1	1	1440	1	0
30	2	Sensitive	9	9.45	2	2	2397	1	1
30	2	Unfriendly	10	6.61	1	1	1503	0	1
30	2	Unreliable	10	7.89	2	2	2587	0	0
30	2	Versatile	9	7.63	1	2	3072	0	0
31	2	Adaptable	9	6.69	1	2	2187	1	1
31	2	Aggressive	10	8.84	1	1	2028	1	0
31	2	Angry	5	9.51	1	1	1509	1	0
31	2	Determined	10	9.7	2	1	1998	1	0
31	2	Easygoing	9	4.63	2	2	2728	0	0
31	2	Friendly	8	9.77	2	2	2121	0	0
31	2	Funny	5	10.51	1	2	2735	0	0
31	2	Harsh	5	8.5	2	1	2002	1	0
31	2	Introverted	11	5.32	2	2	1667	1	1
31	2	Irritable	9	5.9	1	1	1289	1	0
31	2	Jumpy	5	5.67	2	1	3393	0	1
31	2	Mean	4	11.93	2	1	1318	1	0
31	2	Nice	4	11.64	1	2	1655	0	0
31	2	Open	4	11.88	2	2	1750	1	1
31	2	Rigid	5	8.05	1	1	1867	1	0
31	2	Sarcastic	9	7.95	1	1	2123	1	0
31	2	Sensitive	9	9.45	1	2	2785	0	0
31	2	Unfriendly	10	6.61	2	1	2447	1	0
31	2	Unreliable	10	7.89	2	2	2130	0	0
31	2	Versatile	9	7.63	1	2	1568	0	0
32	1	Adaptable	9	6.69	1	2	2105	0	0
32	1	Aggressive	10	8.84	2	1	1859	0	1
32	1	Angry	5	9.51	2	1	2039	1	0
32	1	Determined	10	9.7	2	1	2651	0	1
32	1	Easygoing	9	4.63	1	2	2201	0	0
32	1	Friendly	8	9.77	1	2	1483	1	1
32	1	Funny	5	10.51	2	2	1437	0	0
32	1	Harsh	5	8.5	1	1	2344	1	0
32	1	Introverted	11	5.32	2	2	1327	1	1
32	1	Irritable	9	5.9	1	1	1581	0	1
32	1	Jumpy	5	5.67	1	1	2263	1	0
32	1	Mean	4	11.93	1	1	1527	1	0
32	1	Nice	4	11.64	1	2	1545	0	0
32	1	Open	4	11.88	2	2	1313	0	0
32	1	Rigid	5	8.05	2	1	1919	0	1
32	1	Sarcastic	9	7.95	2	1	1748	1	0
32	1	Sensitive	9	9.45	2	2	1435	0	0
32	1	Unfriendly	10	6.61	1	1	1515	1	0
32	1	Unreliable	10	7.89	1	2	1674	1	1
32	1	Versatile	9	7.63	2	2	2529	1	1
33	2	Adaptable	9	6.69	2	2	3681	1	1
33	2	Aggressive	10	8.84	1	1	1428	1	0
33	2	Angry	5	9.51	1	1	1829	1	0
33	2	Determined	10	9.7	1	1	2106	1	0
33	2	Easygoing	9	4.63	2	2	2693	1	1
33	2	Friendly	8	9.77	1	2	2139	1	1
33	2	Funny	5	10.51	1	2	1688	0	0
33	2	Harsh	5	8.5	2	1	1392	1	0
33	2	Introverted	11	5.32	2	2	2239	1	1
33	2	Irritable	9	5.9	2	1	1951	0	1
33	2	Jumpy	5	5.67	1	1	1428	1	0
33	2	Mean	4	11.93	2	1	1867	1	0
33	2	Nice	4	11.64	2	2	2731	0	0
33	2	Open	4	11.88	1	2	2687	0	0
33	2	Rigid	5	8.05	1	1	2054	1	0
33	2	Sarcastic	9	7.95	2	1	1432	1	0
33	2	Sensitive	9	9.45	1	2	1281	1	1
33	2	Unfriendly	10	6.61	2	1	1475	1	0
33	2	Unreliable	10	7.89	1	2	2336	0	0
33	2	Versatile	9	7.63	2	2	2718	1	1
34	1	Adaptable	9	6.69	2	2	1818	1	1
34	1	Aggressive	10	8.84	2	1	1284	1	0
34	1	Angry	5	9.51	1	1	1096	0	1
34	1	Determined	10	9.7	2	1	973	1	0
34	1	Easygoing	9	4.63	1	2	1873	1	1
34	1	Friendly	8	9.77	1	2	2148	0	0
34	1	Funny	5	10.51	1	2	1052	1	1
34	1	Harsh	5	8.5	1	1	1798	0	1
34	1	Introverted	11	5.32	2	2	2190	0	0
34	1	Irritable	9	5.9	2	1	1652	1	0
34	1	Jumpy	5	5.67	1	1	1181	1	0
34	1	Mean	4	11.93	2	1	2671	1	0
34	1	Nice	4	11.64	2	2	2824	0	0
34	1	Open	4	11.88	1	2	2144	0	0
34	1	Rigid	5	8.05	1	1	1755	0	1
34	1	Sarcastic	9	7.95	2	1	2041	0	1
34	1	Sensitive	9	9.45	2	2	2501	0	0
34	1	Unfriendly	10	6.61	1	1	1002	1	0
34	1	Unreliable	10	7.89	2	2	2522	1	1
34	1	Versatile	9	7.63	1	2	1507	1	1
35	2	Adaptable	9	6.69	2	2	1552	1	1
35	2	Aggressive	10	8.84	2	1	2278	0	1
35	2	Angry	5	9.51	1	1	1996	0	1
35	2	Determined	10	9.7	2	1	1877	1	0
35	2	Easygoing	9	4.63	2	2	2053	0	0
35	2	Friendly	8	9.77	1	2	1488	0	0
35	2	Funny	5	10.51	1	2	1845	0	0
35	2	Harsh	5	8.5	1	1	1589	0	1
35	2	Introverted	11	5.32	2	2	1951	0	0
35	2	Irritable	9	5.9	2	1	1292	0	1
35	2	Jumpy	5	5.67	2	1	1565	1	0
35	2	Mean	4	11.93	1	1	2977	0	1
35	2	Nice	4	11.64	1	2	2897	0	0
35	2	Open	4	11.88	2	2	1439	1	1
35	2	Rigid	5	8.05	2	1	1403	0	1
35	2	Sarcastic	9	7.95	1	1	463	0	1
35	2	Sensitive	9	9.45	1	2	1013	0	0
35	2	Unfriendly	10	6.61	1	1	2000	0	1
35	2	Unreliable	10	7.89	2	2	2281	0	0
35	2	Versatile	9	7.63	1	2	2442	0	0
36	999	Adaptable	9	6.69	2	2	2898	1	1
36	999	Aggressive	10	8.84	1	1	2039	1	0
36	999	Angry	5	9.51	2	1	2655	1	0
36	999	Determined	10	9.7	1	1	4193	1	0
36	999	Easygoing	9	4.63	1	2	2317	1	1
36	999	Friendly	8	9.77	2	2	1378	1	1
36	999	Funny	5	10.51	1	2	2039	1	1
36	999	Harsh	5	8.5	1	1	4760	0	1
36	999	Introverted	11	5.32	1	2	7055	1	1
36	999	Irritable	9	5.9	1	1	1642	1	0
36	999	Jumpy	5	5.67	2	1	2414	0	1
36	999	Mean	4	11.93	2	1	1368	1	0
36	999	Nice	4	11.64	1	2	2081	0	0
36	999	Open	4	11.88	2	2	1826	1	1
36	999	Rigid	5	8.05	2	1	1566	1	0
36	999	Sarcastic	9	7.95	2	1	2659	0	1
36	999	Sensitive	9	9.45	2	2	1732	1	1
36	999	Unfriendly	10	6.61	1	1	2931	0	1
36	999	Unreliable	10	7.89	1	2	1535	0	0
36	999	Versatile	9	7.63	2	2	1558	0	0
37	1	Adaptable	9	6.69	1	2	1134	1	1
37	1	Aggressive	10	8.84	1	1	1166	0	1
37	1	Angry	5	9.51	1	1	841	0	1
37	1	Determined	10	9.7	2	1	1166	0	1
37	1	Easygoing	9	4.63	1	2	1765	0	0
37	1	Friendly	8	9.77	1	2	1035	0	0
37	1	Funny	5	10.51	2	2	2278	0	0
37	1	Harsh	5	8.5	2	1	3400	1	0
37	1	Introverted	11	5.32	2	2	1234	1	1
37	1	Irritable	9	5.9	1	1	1484	0	1
37	1	Jumpy	5	5.67	2	1	748	1	0
37	1	Mean	4	11.93	1	1	833	1	0
37	1	Nice	4	11.64	1	2	1412	1	1
37	1	Open	4	11.88	2	2	1102	0	0
37	1	Rigid	5	8.05	2	1	2161	0	1
37	1	Sarcastic	9	7.95	1	1	1956	0	1
37	1	Sensitive	9	9.45	2	2	1023	0	0
37	1	Unfriendly	10	6.61	2	1	1112	0	1
37	1	Unreliable	10	7.89	1	2	1167	1	1
37	1	Versatile	9	7.63	2	2	1472	1	1
38	2	Adaptable	9	6.69	2	2	1616	0	0
38	2	Aggressive	10	8.84	1	1	953	1	0
38	2	Angry	5	9.51	1	1	1156	1	0
38	2	Determined	10	9.7	2	1	814	1	0
38	2	Easygoing	9	4.63	1	2	1137	1	1
38	2	Friendly	8	9.77	2	2	968	1	1
38	2	Funny	5	10.51	2	2	1711	0	0
38	2	Harsh	5	8.5	2	1	1578	1	0
38	2	Introverted	11	5.32	1	2	855	0	0
38	2	Irritable	9	5.9	2	1	1018	1	0
38	2	Jumpy	5	5.67	1	1	818	0	1
38	2	Mean	4	11.93	2	1	1208	1	0
38	2	Nice	4	11.64	1	2	1256	0	0
38	2	Open	4	11.88	2	2	1363	1	1
38	2	Rigid	5	8.05	1	1	1354	1	0
38	2	Sarcastic	9	7.95	1	1	1260	0	1
38	2	Sensitive	9	9.45	1	2	595	1	1
38	2	Unfriendly	10	6.61	2	1	950	1	0
38	2	Unreliable	10	7.89	1	2	1404	1	1
38	2	Versatile	9	7.63	2	2	1154	1	1
39	2	Adaptable	9	6.69	1	2	2498	0	0
39	2	Aggressive	10	8.84	1	1	2952	0	1
39	2	Angry	5	9.51	2	1	2832	0	1
39	2	Determined	10	9.7	1	1	2824	0	1
39	2	Easygoing	9	4.63	2	2	2220	1	1
39	2	Friendly	8	9.77	2	2	1821	1	1
39	2	Funny	5	10.51	1	2	2690	0	0
39	2	Harsh	5	8.5	2	1	1879	0	1
39	2	Introverted	11	5.32	2	2	1781	0	0
39	2	Irritable	9	5.9	2	1	2899	0	1
39	2	Jumpy	5	5.67	1	1	1537	0	1
39	2	Mean	4	11.93	1	1	2175	0	1
39	2	Nice	4	11.64	2	2	4831	0	0
39	2	Open	4	11.88	2	2	2376	0	0
39	2	Rigid	5	8.05	2	1	3481	0	1
39	2	Sarcastic	9	7.95	2	1	3758	1	0
39	2	Sensitive	9	9.45	1	2	2727	1	1
39	2	Unfriendly	10	6.61	1	1	1153	1	0
39	2	Unreliable	10	7.89	1	2	1846	0	0
39	2	Versatile	9	7.63	1	2	2812	1	1
40	1	Adaptable	9	6.69	1	2	2027	0	0
40	1	Aggressive	10	8.84	1	1	2248	0	1
40	1	Angry	5	9.51	2	1	2394	1	0
40	1	Determined	10	9.7	2	1	1852	0	1
40	1	Easygoing	9	4.63	1	2	2375	0	0
40	1	Friendly	8	9.77	1	2	2509	1	1
40	1	Funny	5	10.51	2	2	2392	1	1
40	1	Harsh	5	8.5	1	1	1273	0	1
40	1	Introverted	11	5.32	2	2	2329	1	1
40	1	Irritable	9	5.9	2	1	1970	1	0
40	1	Jumpy	5	5.67	1	1	2140	1	0
40	1	Mean	4	11.93	2	1	1829	1	0
40	1	Nice	4	11.64	2	2	1747	1	1
40	1	Open	4	11.88	1	2	1399	0	0
40	1	Rigid	5	8.05	1	1	2722	0	1
40	1	Sarcastic	9	7.95	1	1	2461	1	0
40	1	Sensitive	9	9.45	2	2	1991	1	1
40	1	Unfriendly	10	6.61	2	1	1696	1	0
40	1	Unreliable	10	7.89	1	2	3397	1	1
40	1	Versatile	9	7.63	2	2	2532	1	1
41	1	Adaptable	9	6.69	2	2	1325	0	0
41	1	Aggressive	10	8.84	2	1	1537	1	0
41	1	Angry	5	9.51	1	1	939	1	0
41	1	Determined	10	9.7	1	1	1139	0	1
41	1	Easygoing	9	4.63	2	2	828	1	1
41	1	Friendly	8	9.77	1	2	1314	0	0
41	1	Funny	5	10.51	1	2	1582	0	0
41	1	Harsh	5	8.5	2	1	1168	1	0
41	1	Introverted	11	5.32	2	2	963	1	1
41	1	Irritable	9	5.9	2	1	1710	0	1
41	1	Jumpy	5	5.67	1	1	878	0	1
41	1	Mean	4	11.93	2	1	793	1	0
41	1	Nice	4	11.64	1	2	998	1	1
41	1	Open	4	11.88	2	2	1470	1	1
41	1	Rigid	5	8.05	2	1	815	0	1
41	1	Sarcastic	9	7.95	1	1	1462	1	0
41	1	Sensitive	9	9.45	1	2	2170	1	1
41	1	Unfriendly	10	6.61	1	1	1233	1	0
41	1	Unreliable	10	7.89	1	2	1219	1	1
41	1	Versatile	9	7.63	2	2	1672	1	1
42	1	Adaptable	9	6.69	2	2	1596	1	1
42	1	Aggressive	10	8.84	1	1	2702	1	0
42	1	Angry	5	9.51	2	1	2059	0	1
42	1	Determined	10	9.7	2	1	1176	0	1
42	1	Easygoing	9	4.63	1	2	3306	1	1
42	1	Friendly	8	9.77	1	2	1804	1	1
42	1	Funny	5	10.51	1	2	1372	1	1
42	1	Harsh	5	8.5	2	1	3038	1	0
42	1	Introverted	11	5.32	1	2	2012	1	1
42	1	Irritable	9	5.9	1	1	1393	1	0
42	1	Jumpy	5	5.67	2	1	1232	1	0
42	1	Mean	4	11.93	1	1	1767	1	0
42	1	Nice	4	11.64	2	2	1201	0	0
42	1	Open	4	11.88	2	2	1498	1	1
42	1	Rigid	5	8.05	2	1	1874	0	1
42	1	Sarcastic	9	7.95	1	1	1866	0	1
42	1	Sensitive	9	9.45	2	2	1391	0	0
42	1	Unfriendly	10	6.61	1	1	1885	1	0
42	1	Unreliable	10	7.89	1	2	2155	0	0
42	1	Versatile	9	7.63	2	2	1798	1	1
44	2	Adaptable	9	6.69	2	2	1937	1	1
44	2	Aggressive	10	8.84	1	1	2279	1	0
44	2	Angry	5	9.51	1	1	3820	1	0
44	2	Determined	10	9.7	2	1	1449	1	0
44	2	Easygoing	9	4.63	1	2	3025	1	1
44	2	Friendly	8	9.77	1	2	2633	0	0
44	2	Funny	5	10.51	2	2	2514	1	1
44	2	Harsh	5	8.5	1	1	1649	1	0
44	2	Introverted	11	5.32	2	2	2027	1	1
44	2	Irritable	9	5.9	1	1	2121	1	0
44	2	Jumpy	5	5.67	2	1	2699	0	1
44	2	Mean	4	11.93	2	1	2000	0	1
44	2	Nice	4	11.64	1	2	3564	0	0
44	2	Open	4	11.88	1	2	2109	0	0
44	2	Rigid	5	8.05	1	1	2265	1	0
44	2	Sarcastic	9	7.95	2	1	1282	0	1
44	2	Sensitive	9	9.45	2	2	2339	1	1
44	2	Unfriendly	10	6.61	2	1	1436	0	1
44	2	Unreliable	10	7.89	1	2	1487	1	1
44	2	Versatile	9	7.63	2	2	2442	1	1
45	2	Adaptable	9	6.69	2	2	1201	1	1
45	2	Aggressive	10	8.84	2	1	1133	1	0
45	2	Angry	5	9.51	1	1	1106	0	1
45	2	Determined	10	9.7	1	1	2139	1	0
45	2	Easygoing	9	4.63	1	2	1203	1	1
45	2	Friendly	8	9.77	1	2	1053	1	1
45	2	Funny	5	10.51	1	2	1729	1	1
45	2	Harsh	5	8.5	2	1	1188	0	1
45	2	Introverted	11	5.32	1	2	958	1	1
45	2	Irritable	9	5.9	2	1	1138	1	0
45	2	Jumpy	5	5.67	1	1	1421	1	0
45	2	Mean	4	11.93	2	1	1699	1	0
45	2	Nice	4	11.64	1	2	1461	1	1
45	2	Open	4	11.88	2	2	1392	1	1
45	2	Rigid	5	8.05	1	1	1293	1	0
45	2	Sarcastic	9	7.95	2	1	1137	1	0
45	2	Sensitive	9	9.45	2	2	772	0	0
45	2	Unfriendly	10	6.61	1	1	1189	1	0
45	2	Unreliable	10	7.89	2	2	1608	0	0
45	2	Versatile	9	7.63	2	2	1136	1	1
46	2	Adaptable	9	6.69	1	2	1350	0	0
46	2	Aggressive	10	8.84	1	1	1079	0	1
46	2	Angry	5	9.51	2	1	1481	0	1
46	2	Determined	10	9.7	2	1	1343	1	0
46	2	Easygoing	9	4.63	1	2	1372	1	1
46	2	Friendly	8	9.77	2	2	1740	0	0
46	2	Funny	5	10.51	1	2	1315	0	0
46	2	Harsh	5	8.5	2	1	1412	0	1
46	2	Introverted	11	5.32	2	2	1383	1	1
46	2	Irritable	9	5.9	2	1	1351	1	0
46	2	Jumpy	5	5.67	1	1	1064	1	0
46	2	Mean	4	11.93	1	1	1427	0	1
46	2	Nice	4	11.64	2	2	1348	1	1
46	2	Open	4	11.88	2	2	1713	1	1
46	2	Rigid	5	8.05	1	1	1375	1	0
46	2	Sarcastic	9	7.95	2	1	1094	1	0
46	2	Sensitive	9	9.45	2	2	1251	1	1
46	2	Unfriendly	10	6.61	1	1	1501	0	1
46	2	Unreliable	10	7.89	1	2	1018	1	1
46	2	Versatile	9	7.63	1	2	1139	0	0
47	1	Adaptable	9	6.69	1	2	1430	0	0
47	1	Aggressive	10	8.84	2	1	1086	1	0
47	1	Angry	5	9.51	1	1	1847	1	0
47	1	Determined	10	9.7	1	1	2076	1	0
47	1	Easygoing	9	4.63	2	2	840	1	1
47	1	Friendly	8	9.77	1	2	1197	1	1
47	1	Funny	5	10.51	1	2	1014	1	1
47	1	Harsh	5	8.5	1	1	1148	1	0
47	1	Introverted	11	5.32	2	2	1229	1	1
47	1	Irritable	9	5.9	2	1	944	1	0
47	1	Jumpy	5	5.67	1	1	1698	1	0
47	1	Mean	4	11.93	2	1	992	1	0
47	1	Nice	4	11.64	1	2	1859	0	0
47	1	Open	4	11.88	2	2	1613	0	0
47	1	Rigid	5	8.05	1	1	2081	0	1
47	1	Sarcastic	9	7.95	2	1	1115	1	0
47	1	Sensitive	9	9.45	2	2	874	1	1
47	1	Unfriendly	10	6.61	2	1	1614	1	0
47	1	Unreliable	10	7.89	2	2	1779	0	0
47	1	Versatile	9	7.63	1	2	975	1	1
48	2	Adaptable	9	6.69	2	2	2516	1	1
48	2	Aggressive	10	8.84	2	1	1521	1	0
48	2	Angry	5	9.51	1	1	2438	0	1
48	2	Determined	10	9.7	2	1	1839	0	1
48	2	Easygoing	9	4.63	2	2	3009	0	0
48	2	Friendly	8	9.77	1	2	1667	0	0
48	2	Funny	5	10.51	2	2	1356	1	1
48	2	Harsh	5	8.5	2	1	1147	1	0
48	2	Introverted	11	5.32	2	2	1390	0	0
48	2	Irritable	9	5.9	2	1	1625	1	0
48	2	Jumpy	5	5.67	1	1	4395	0	1
48	2	Mean	4	11.93	2	1	1267	1	0
48	2	Nice	4	11.64	2	2	3751	1	1
48	2	Open	4	11.88	1	2	1854	1	1
48	2	Rigid	5	8.05	1	1	1573	1	0
48	2	Sarcastic	9	7.95	1	1	2708	1	0
48	2	Sensitive	9	9.45	1	2	1784	0	0
48	2	Unfriendly	10	6.61	1	1	2421	0	1
48	2	Unreliable	10	7.89	1	2	1608	1	1
48	2	Versatile	9	7.63	1	2	2409	1	1
49	2	Adaptable	9	6.69	1	2	1175	1	1
49	2	Aggressive	10	8.84	2	1	1606	1	0
49	2	Angry	5	9.51	1	1	1619	1	0
49	2	Determined	10	9.7	2	1	1135	1	0
49	2	Easygoing	9	4.63	1	2	1647	1	1
49	2	Friendly	8	9.77	2	2	1389	0	0
49	2	Funny	5	10.51	2	2	2612	0	0
49	2	Harsh	5	8.5	2	1	2124	1	0
49	2	Introverted	11	5.32	1	2	1337	1	1
49	2	Irritable	9	5.9	1	1	1528	0	1
49	2	Jumpy	5	5.67	2	1	2121	1	0
49	2	Mean	4	11.93	1	1	1555	0	1
49	2	Nice	4	11.64	1	2	822	0	0
49	2	Open	4	11.88	2	2	1166	1	1
49	2	Rigid	5	8.05	2	1	1855	0	1
49	2	Sarcastic	9	7.95	1	1	1329	0	1
49	2	Sensitive	9	9.45	2	2	1167	0	0
49	2	Unfriendly	10	6.61	1	1	1102	1	0
49	2	Unreliable	10	7.89	1	2	1500	1	1
49	2	Versatile	9	7.63	2	2	1556	1	1
50	1	Adaptable	9	6.69	2	2	1371	0	0
50	1	Aggressive	10	8.84	1	1	1541	0	1
50	1	Angry	5	9.51	2	1	784	0	1
50	1	Determined	10	9.7	2	1	1932	1	0
50	1	Easygoing	9	4.63	2	2	1295	1	1
50	1	Friendly	8	9.77	1	2	867	1	1
50	1	Funny	5	10.51	1	2	1379	1	1
50	1	Harsh	5	8.5	1	1	854	1	0
50	1	Introverted	11	5.32	1	2	1866	0	0
50	1	Irritable	9	5.9	2	1	1419	1	0
50	1	Jumpy	5	5.67	2	1	969	1	0
50	1	Mean	4	11.93	2	1	948	0	1
50	1	Nice	4	11.64	1	2	1188	0	0
50	1	Open	4	11.88	2	2	1306	0	0
50	1	Rigid	5	8.05	1	1	1306	1	0
50	1	Sarcastic	9	7.95	1	1	1413	1	0
50	1	Sensitive	9	9.45	2	2	2398	1	1
50	1	Unfriendly	10	6.61	1	1	1492	1	0
50	1	Unreliable	10	7.89	2	2	990	0	0
50	1	Versatile	9	7.63	1	2	1729	1	1
51	2	Adaptable	9	6.69	1	2	2857	1	1
51	2	Aggressive	10	8.84	2	1	3524	1	0
51	2	Angry	5	9.51	2	1	1899	0	1
51	2	Determined	10	9.7	1	1	2448	1	0
51	2	Easygoing	9	4.63	1	2	1891	1	1
51	2	Friendly	8	9.77	2	2	3729	1	1
51	2	Funny	5	10.51	2	2	1828	0	0
51	2	Harsh	5	8.5	1	1	1560	1	0
51	2	Introverted	11	5.32	1	2	3535	1	1
51	2	Irritable	9	5.9	2	1	1758	1	0
51	2	Jumpy	5	5.67	2	1	2986	1	0
51	2	Mean	4	11.93	1	1	1908	0	1
51	2	Nice	4	11.64	2	2	2101	0	0
51	2	Open	4	11.88	1	2	1943	1	1
51	2	Rigid	5	8.05	1	1	2079	1	0
51	2	Sarcastic	9	7.95	1	1	1435	0	1
51	2	Sensitive	9	9.45	2	2	1593	0	0
51	2	Unfriendly	10	6.61	2	1	1525	1	0
51	2	Unreliable	10	7.89	2	2	6158	0	0
51	2	Versatile	9	7.63	1	2	2322	0	0
52	2	Adaptable	9	6.69	2	2	1242	0	0
52	2	Aggressive	10	8.84	1	1	3228	0	1
52	2	Angry	5	9.51	2	1	2217	0	1
52	2	Determined	10	9.7	2	1	1393	1	0
52	2	Easygoing	9	4.63	1	2	1636	0	0
52	2	Friendly	8	9.77	2	2	2267	1	1
52	2	Funny	5	10.51	1	2	1814	1	1
52	2	Harsh	5	8.5	2	1	2289	0	1
52	2	Introverted	11	5.32	1	2	2107	1	1
52	2	Irritable	9	5.9	2	1	2300	0	1
52	2	Jumpy	5	5.67	2	1	2723	0	1
52	2	Mean	4	11.93	1	1	2788	0	1
52	2	Nice	4	11.64	2	2	1460	1	1
52	2	Open	4	11.88	1	2	2332	0	0
52	2	Rigid	5	8.05	1	1	1583	0	1
52	2	Sarcastic	9	7.95	1	1	1655	0	1
52	2	Sensitive	9	9.45	1	2	2251	0	0
52	2	Unfriendly	10	6.61	1	1	4105	1	0
52	2	Unreliable	10	7.89	2	2	2397	1	1
52	2	Versatile	9	7.63	2	2	2718	0	0
53	2	Adaptable	9	6.69	1	2	1053	1	1
53	2	Aggressive	10	8.84	1	1	1250	0	1
53	2	Angry	5	9.51	1	1	1491	1	0
53	2	Determined	10	9.7	1	1	1998	1	0
53	2	Easygoing	9	4.63	2	2	1601	1	1
53	2	Friendly	8	9.77	2	2	1640	1	1
53	2	Funny	5	10.51	1	2	1845	0	0
53	2	Harsh	5	8.5	1	1	1172	0	1
53	2	Introverted	11	5.32	2	2	1575	0	0
53	2	Irritable	9	5.9	2	1	1022	0	1
53	2	Jumpy	5	5.67	1	1	1301	1	0
53	2	Mean	4	11.93	2	1	1797	1	0
53	2	Nice	4	11.64	2	2	1187	1	1
53	2	Open	4	11.88	1	2	1375	0	0
53	2	Rigid	5	8.05	2	1	1238	1	0
53	2	Sarcastic	9	7.95	2	1	1098	1	0
53	2	Sensitive	9	9.45	2	2	1350	1	1
53	2	Unfriendly	10	6.61	2	1	1319	0	1
53	2	Unreliable	10	7.89	1	2	1774	0	0
53	2	Versatile	9	7.63	1	2	1164	1	1
54	2	Adaptable	9	6.69	2	2	1208	1	1
54	2	Aggressive	10	8.84	1	1	627	1	0
54	2	Angry	5	9.51	1	1	766	1	0
54	2	Determined	10	9.7	2	1	340	0	1
54	2	Easygoing	9	4.63	1	2	596	0	0
54	2	Friendly	8	9.77	2	2	1121	0	0
54	2	Funny	5	10.51	1	2	894	1	1
54	2	Harsh	5	8.5	1	1	719	1	0
54	2	Introverted	11	5.32	1	2	305	1	1
54	2	Irritable	9	5.9	2	1	1016	1	0
54	2	Jumpy	5	5.67	1	1	641	0	1
54	2	Mean	4	11.93	2	1	603	0	1
54	2	Nice	4	11.64	1	2	766	0	0
54	2	Open	4	11.88	1	2	1112	1	1
54	2	Rigid	5	8.05	2	1	1146	0	1
54	2	Sarcastic	9	7.95	2	1	1089	0	1
54	2	Sensitive	9	9.45	2	2	1033	0	0
54	2	Unfriendly	10	6.61	1	1	1003	1	0
54	2	Unreliable	10	7.89	2	2	801	0	0
54	2	Versatile	9	7.63	2	2	583	1	1
55	1	Adaptable	9	6.69	1	2	1202	0	0
55	1	Aggressive	10	8.84	1	1	1003	0	1
55	1	Angry	5	9.51	1	1	1198	1	0
55	1	Determined	10	9.7	2	1	864	1	0
55	1	Easygoing	9	4.63	2	2	992	1	1
55	1	Friendly	8	9.77	2	2	949	0	0
55	1	Funny	5	10.51	2	2	1145	0	0
55	1	Harsh	5	8.5	1	1	1169	0	1
55	1	Introverted	11	5.32	1	2	1194	1	1
55	1	Irritable	9	5.9	2	1	949	1	0
55	1	Jumpy	5	5.67	2	1	1111	0	1
55	1	Mean	4	11.93	2	1	1199	1	0
55	1	Nice	4	11.64	1	2	1523	1	1
55	1	Open	4	11.88	1	2	1005	1	1
55	1	Rigid	5	8.05	1	1	1192	1	0
55	1	Sarcastic	9	7.95	2	1	959	1	0
55	1	Sensitive	9	9.45	2	2	915	1	1
55	1	Unfriendly	10	6.61	1	1	952	1	0
55	1	Unreliable	10	7.89	2	2	975	0	0
55	1	Versatile	9	7.63	1	2	1328	1	1
56	1	Adaptable	9	6.69	2	2	2239	1	1
56	1	Aggressive	10	8.84	1	1	1504	1	0
56	1	Angry	5	9.51	2	1	2049	0	1
56	1	Determined	10	9.7	1	1	1376	1	0
56	1	Easygoing	9	4.63	2	2	1232	1	1
56	1	Friendly	8	9.77	1	2	2852	1	1
56	1	Funny	5	10.51	2	2	2771	0	0
56	1	Harsh	5	8.5	1	1	1741	1	0
56	1	Introverted	11	5.32	2	2	2049	1	1
56	1	Irritable	9	5.9	2	1	2648	0	1
56	1	Jumpy	5	5.67	1	1	2002	1	0
56	1	Mean	4	11.93	1	1	1890	1	0
56	1	Nice	4	11.64	1	2	1863	1	1
56	1	Open	4	11.88	2	2	2228	1	1
56	1	Rigid	5	8.05	2	1	2058	1	0
56	1	Sarcastic	9	7.95	2	1	2213	0	1
56	1	Sensitive	9	9.45	1	2	1629	1	1
56	1	Unfriendly	10	6.61	2	1	2751	1	0
56	1	Unreliable	10	7.89	1	2	2038	1	1
56	1	Versatile	9	7.63	1	2	1968	1	1
